# Supplementary material for: The regulation of pedicle initiation by androgens in sika deer (Cervus nippon)
Source: Front Cell Dev Biol. 2026 Mar 31;13:1708732. doi: 10.3389/fcell.2025.1708732 (PMC13076530; doi:10.3389/fcell.2025.1708732)
Supplement: Supplementary file 4 [file Table1.xlsx]

## Sheet: Table S1
Table S1: List of 83 differentially expressed proteins based on identification by MALDI-TOF/TOF MS/MS analysis
Spot No.	Accession No.	Protein Name	Average ratio a	P Value (t test)
681, 674, 776, 993, 1263, 730	sp|Q6ZWR6|SYNE	Nesprin-1	-2.51	0.0028
677	sp|Q61035|SYHC_	Histidine--tRNA ligase, cytoplasmic	-2.54	0.0038
650	sp|P21894|SYAC	Alanine--tRNA ligase, cytoplasmic	-2.39	0.026
650	sp|O95299|NDUA	NADH dehydrogenase [ubiquinone] 1 alpha	-2.39	0.026
655	sp|Q08CX5|TBC2	TBC1 domain family member 24	-2.26	0.0037
672	sp|F7BK26|ATIF1_	ATPase inhibitor, mitochondrial	-3.65	0.038
632, 646, 653, 621, 198, 709, 646, 653	sp|Q86XI8|CS068	Uncharacterized protein C19orf68	-2.21	0.028
602, 379	sp|O89046|COR1	Coronin-1B	-2.53	0.003
636, 203, 536, 1013, 641	sp|Q9UQ35|SRRM	Serine/arginine repetitive matrix protein 2	-1.73	0.036
637	ABB77205.1	Tropomyosin 1 alpha	-2.12	0.012
637	AAX12845.1	Tumor suppressor protein, partial	-2.12	0.012
522	sp|P09010|LAML1	Lamin-L(I)	-2.2	0.014
522	sp|Q8R516|MIB2_	E3 ubiquitin-protein ligase MIB2	-2.2	0.014
522	sp|Q5RBH3|MISP	Mitotic interactor and substrate of PLK1	-2.2	0.014
584	sp|Q4R965|SRP54	Signal recognition particle 54 kDa protein	-1.97	0.00086
584	sp|Q6ZMV7|LEKR	Leucine-, glutamate- and lysine-rich protein 1	-1.97	0.00086
642, 776	sp|Q28E45|MCM10	Protein MCM10 homolog	-1.65	0.012
630	sp|Q8K3X3|GMDS	GDP-mannose 4,6 dehydratase	-3.29	0.016
632, 646, 653, 621	sp|Q9UF83|YM01	Uncharacterized protein DKFZp434B061	-2.21	0.028
204	sp|Q1JPH6|IF4H_	Eukaryotic translation initiation factor 4H	1.99	0.019
640, 655, 660, 101, 988	sp|Q80XB4|NRAP	Nebulin-related-anchoring protein	-2.32	0.02
332	sp|Q8K371|AMOL	Angiomotin-like protein 2	-1.92	0.021
776	sp|P22488|IFEA_	Non-neuronal cytoplasmic intermediate filament protein	-1.93	0.0039
763	sp|P78332|RBM6_	RNA-binding protein 6	-1.76	0.0022
809	sp|Q6RT24|CENP	Centromere-associated protein E	-3.15	0.001
803	sp|Q01320|TOP2A	DNA topoisomerase 2-alpha	-4.37	0.00033
788	sp|Q922Q2|RIOK1	Serine/threonine-protein kinase RIO1	-2.77	0.00031
788	sp|Q05823|RN5A_	2-5A-dependent ribonuclease	-2.77	0.00031
786, 885	sp|A2PYH4|HFM1	Probable ATP-dependent DNA helicase HFM1	-2.58	0.00013
784, 536	sp|Q5VZ66|JKIP3	Janus kinase and microtubule-interacting protein 3	-4.01	0.0033
784, 645	sp|Q7T019|DZIP1	Zinc finger protein Dzip1	-2.44	0.0033
630, 204, 793, 783	sp|Q9Z331|K2C6B	Keratin, type II cytoskeletal 6B	-3.29	0.016
742	sp|P50880|RL3_C	60S ribosomal protein	2.73	0.036
493, 1000, 933, 759	sp|O42184|CLIP1_	CAP-Gly domain-containing linker protein 1	-1.9	0.038
493	sp|Q9NXG0|CNTL	Centlein	-1.9	0.038
681, 666, 632, 640, 625, 621	sp|P13648|LMNA_	Lamin-A	-2.51	0.0028
1038	sp|Q9JIK5|DDX21	Nucleolar RNA helicase 2	-2.03	0.00011
993, 888	sp|Q13439|GOGA	Golgin subfamily A member 4	-3.69	3.4e-05
898, 795	sp|O95613|PCNT_	Pericentrin	-4.04	0.00014
988	sp|Q86XL3|ANKL2	Ankyrin repeat and LEM domain-containing protein 2	-2.62	0.016
1062	sp|Q9QWI6|SRCN	SRC kinase signaling inhibitor 1	3.84	0.0073
1018	sp|A7E2Y1|MYH7	Myosin-7B	-1.68	0.0065
1018	sp|Q8WXH0|SYN	Nesprin-2	-1.68	0.0065
643, 1014, 219	sp|P53007|TXTP_	Tricarboxylate transport protein, mitochondrial	-2.38	0.015
1014	sp|Q9U2Y2|CK5P	CDK5RAP3-like protein	-1.67	0.0015
1267, 716	sp|Q58EE9|GFAP	Glial fibrillary acidic protein	-1.98	0.00084
1029	sp|Q9DBI0|TMPS6	Transmembrane protease serine 6	1.53	0.024
955	sp|P02649|APOE_	Apolipoprotein E	1.91	0.00071
1266	sp|P11087|CO1A1	Collagen alpha-1(I) chain	1.57	0.023
923	sp|F1QZ88|E2F8_	Transcription factor E2F8	1.75	0.00094
923	sp|Q9JIL8|RAD50	DNA repair protein RAD50	1.75	0.00094
922, 939	sp|Q2TAA8|TXIP1	Translin-associated factor X-interacting protein 1	-2.18	0.021
1040	sp|Q5RC63|PRDX	Peroxiredoxin-2	-2.07	0.04
1040	sp|Q8IVF4|DYH10	Dynein heavy chain 10, axonemal	-2.07	0.04
1020	sp|P15497|APOA1	Apolipoprotein A-I	-1.91	0.0066
1013, 999	sp|Q9UQ03|COR2	Coronin-2B	-1.42	0.029
874	sp|Q2KJ39|RCN3_	Reticulocalbin-3	2.1	0.0016
874	sp|Q6NRM6|MCM	DNA helicase MCM9	2.1	0.0016
881	sp|Q9NQX4|MYO5	Unconventional myosin-Vc	2.43	0.00031
887, 894, 841, 855	sp|P48616|VIME_	Vimentin	1.89	0.022
1267, 888, 384	sp|H7BZ55|CRCC	Putative ciliary rootlet coiled-coil protein 2	-1.98	0.00084
871	sp|O17320|ACT_C	Actin	-1.69	0.018
598, 1268, 730	sp|Q9P2M7|CING	Cingulin	-3.55	0.0091
798	sp|Q20060|SMC4_	Structural maintenance of chromosomes protein 4	-2.8	0.0019
802	sp|P15253|CALR_	Calreticulin	-1.87	0.0043
822	sp|Q9UFH2|DYH1	Dynein heavy chain 17, axonemal	1.67	0.0061
763, 764, 651	sp|Q09EF7|CROC	Rootletin	-1.76	0.0022
621, 609, 715	sp|O46037|VINC_	Vinculin	-2.01	0.0098
715	sp|Q8CI08|SLAI2_	SLAIN motif-containing protein 2	-2.05	0.0021
716	sp|Q1LXK5|M10B	Putative helicase mov-10-B.2	-1.99	0.0054
747	sp|P41882|YPT4_	Ankyrin repeat-containing protein F37A4.4	-3.16	0.022
1263	sp|P34955|A1AT_	Alpha-1-antiproteinase	-2.65	0.0025
703	sp|O95466|FMNL1	Formin-like protein 1	-2.75	0.0094
703	sp|Q5TB80|CE162	Centrosomal protein of 162 kDa	-2.75	0.0094
993, 955, 1017, 728, 690	sp|O15078|CE290	Centrosomal protein of 290 kDa	-3.69	3.4e-05
690	sp|Q7ZW57|CCD8	Coiled-coil domain-containing protein 89	-2.36	0.006
690	sp|Q16992|LWA_	LWamide neuropeptides	-2.36	0.006
591, 999, 1262, 937	sp|Q15149|PLEC_	Plectin	-2.03	0.0028
602, 659, 540	sp|P29804|ODPA_	Pyruvate dehydrogenase E1 component subunit alpha,somatic form, mitochondrial (Fragment)	-2.53	0.003
219	sp|Q8IY33|MILK2_	MICAL-like protein 2	1.89	0.015
656	sp|Q6JQN1|ACD1	Acyl-CoA dehydrogenase family member 10	-3.06	0.012
644, 681	sp|Q9CS72|FLIP1	Filamin-A-interacting protein 1	-1.99	0.029
199, 1025, 962, 937, 204	sp|Q9UPN3|MACF	Microtubule-actin cross-linking factor 1, isoforms 1/2/3/5	1.78	0.0083
The (+) indicates up-regulation in the androgen-activated AP tissues. The (−) indicates up-regulation in the non-responsive AP tissues
a Average ratio is the ratio of the different protein abundance between the androgen-activated and -unactivated AP tissues from DIGE analysis

## Sheet: Table S2
Table S2: Enriched GO categories from DAVID 6.8
Category	Term	Count	%	PValue	Genes	List Total	Pop Hits	Pop Total	Fold Enrichment	Bonferroni	Benjamini	FDR
GOTERM_BP_DIRECT	protein localization to nucleus	4	5.12821	0.000208577	W8QEH3, Q8WXH0, P27797, P02452	66	30	16792	33.9232	0.10895	0.10895	0.304181
GOTERM_BP_DIRECT	neuron projection regeneration	3	3.84615	0.000406959	P02649, P14136, P02647	66	8	16792	95.4091	0.201559	0.106445	0.592693
GOTERM_BP_DIRECT	cytoskeleton organization	5	6.41026	0.0035	Q9UPN3, P02649, P04259, P60709, O95466	66	161	16792	7.90137	0.856138	0.476019	4.99159
GOTERM_BP_DIRECT	GO:0032489~regulation of Cdc42 protein signal transduction	2	2.5641	0.0192075	P02649, P02647	66	5	16792	101.77	0.999978	0.931524	24.6662
GOTERM_BP_DIRECT	GO:0098609~cell-cell adhesion	5	6.41026	0.0208293	Q9P2M7, Q15056, Q9UPN3, Q15149, Q9BR76	66	271	16792	4.69417	0.999991	0.902515	26.4651
GOTERM_BP_DIRECT	GO:0034384~high-density lipoprotein particle clearance	2	2.5641	0.0230051	P02649, P02647	66	6	16792	84.8081	0.999997	0.882941	28.8158
GOTERM_BP_DIRECT	GO:0042493~response to drug	5	6.41026	0.0301061	O95299, P61011, P27797, P02452, P02647	66	304	16792	4.18461	1	0.910625	36.0093
GOTERM_BP_DIRECT	GO:0034380~high-density lipoprotein particle assembly	2	2.5641	0.0305571	P02649, P02647	66	8	16792	63.6061	1	0.882956	36.4425
GOTERM_BP_DIRECT	GO:0090286~cytoskeletal anchoring at nuclear membrane	2	2.5641	0.0305571	Q8NF91, Q8WXH0	66	8	16792	63.6061	1	0.882956	36.4425
GOTERM_BP_DIRECT	GO:0010457~centriole-centriole cohesion	2	2.5641	0.0305571	Q9NXG0, Q5TZA2	66	8	16792	63.6061	1	0.882956	36.4425
GOTERM_BP_DIRECT	GO:0030334~regulation of cell migration	3	3.84615	0.0333337	P18206, W8QEH3, Q9C0H9	66	74	16792	10.3145	1	0.875455	39.0499
GOTERM_BP_DIRECT	GO:0042158~lipoprotein biosynthetic process	2	2.5641	0.0343115	P02649, P02647	66	9	16792	56.5387	1	0.854959	39.9441
GOTERM_BP_DIRECT	GO:0010873~positive regulation of cholesterol esterification	2	2.5641	0.0343115	P02649, P02647	66	9	16792	56.5387	1	0.854959	39.9441
GOTERM_BP_DIRECT	GO:0060020~Bergmann glial cell differentiation	2	2.5641	0.0343115	P08670, P14136	66	9	16792	56.5387	1	0.854959	39.9441
GOTERM_BP_DIRECT	GO:0007084~mitotic nuclear envelope reassembly	2	2.5641	0.0380516	Q86XL3, W8QEH3	66	10	16792	50.8848	1	0.857769	43.2529
GOTERM_BP_DIRECT	GO:0007018~microtubule-based movement	3	3.84615	0.0393051	D6RBW0, Q9UFH2, Q8IVF4	66	81	16792	9.42312	1	0.842427	44.3233
GOTERM_BP_DIRECT	GO:0006928~movement of cell or subcellular component	3	3.84615	0.0438	P18206, P08670, P60709	66	86	16792	8.87526	1	0.85121	48.0091
GOTERM_BP_DIRECT	GO:0006974~cellular response to DNA damage stimulus	4	5.12821	0.046748	Q9NXL9, Q92878, P11388, Q7L590	66	208	16792	4.89277	1	0.849094	50.3015
GOTERM_BP_DIRECT	GO:0006364~rRNA processing	4	5.12821	0.0501181	Q9NR30, Q9BRS2, Q05823, P39023	66	214	16792	4.75559	1	0.849771	52.8067
GOTERM_BP_DIRECT	GO:0033700~phospholipid efflux	2	2.5641	0.0528698	P02649, P02647	66	14	16792	36.3463	1	0.847011	54.7645
GOTERM_BP_DIRECT	GO:0031116~positive regulation of microtubule polymerization	2	2.5641	0.0565391	Q9P270, P30622	66	15	16792	33.9232	1	0.849414	57.2575
GOTERM_BP_DIRECT	GO:0034375~high-density lipoprotein particle remodeling	2	2.5641	0.0565391	P02649, P02647	66	15	16792	33.9232	1	0.849414	57.2575
GOTERM_BP_DIRECT	GO:0000712~resolution of meiotic recombination intermediates	2	2.5641	0.0601944	P11388, A2PYH4	66	16	16792	31.803	1	0.85152	59.6132
GOTERM_BP_DIRECT	GO:0033365~protein localization to organelle	2	2.5641	0.0601944	Q9NXG0, Q5TZA2	66	16	16792	31.803	1	0.85152	59.6132
GOTERM_BP_DIRECT	GO:0014002~astrocyte development	2	2.5641	0.0601944	P08670, P14136	66	16	16792	31.803	1	0.85152	59.6132
GOTERM_BP_DIRECT	GO:0045109~intermediate filament organization	2	2.5641	0.0601944	P08670, P14136	66	16	16792	31.803	1	0.85152	59.6132
GOTERM_BP_DIRECT	GO:0002576~platelet degranulation	3	3.84615	0.0603918	P18206, P01009, P02647	66	103	16792	7.41041	1	0.836841	59.7369
GOTERM_BP_DIRECT	GO:0043691~reverse cholesterol transport	2	2.5641	0.0674632	P02649, P02647	66	18	16792	28.2694	1	0.855035	63.9427
GOTERM_BP_DIRECT	GO:0042384~cilium assembly	3	3.84615	0.0833177	Q8IYY4, O15078, Q5TB80	66	124	16792	6.15543	1	0.89882	71.9306
GOTERM_BP_DIRECT	GO:0030866~cortical actin cytoskeleton organization	2	2.5641	0.0889391	P27797, O95466	66	24	16792	21.202	1	0.903801	74.3423
GOTERM_BP_DIRECT	GO:0019433~triglyceride catabolic process	2	2.5641	0.0924708	P02649, P02647	66	25	16792	20.3539	1	0.902989	75.7572
GOTERM_BP_DIRECT	GO:0033344~cholesterol efflux	2	2.5641	0.0924708	P02649, P02647	66	25	16792	20.3539	1	0.902989	75.7572
GOTERM_BP_DIRECT	GO:0070328~triglyceride homeostasis	2	2.5641	0.095989	P02649, P02647	66	26	16792	19.5711	1	0.902238	77.0941
GOTERM_BP_DIRECT	GO:0060271~cilium morphogenesis	3	3.84615	0.0974318	Q8IYY4, O15078, Q5TB80	66	136	16792	5.6123	1	0.896434	77.6222
GOTERM_BP_DIRECT	GO:0043001~Golgi to plasma membrane protein transport	2	2.5641	0.0994937	Q9UPN3, Q13439	66	27	16792	18.8462	1	0.892361	78.3574
Category	Term	Count	%	PValue	Genes	List Total	Pop Hits	Pop Total	Fold Enrichment	Bonferroni	Benjamini	FDR
GOTERM_MF_DIRECT	actin binding	12	15.3846	2.11651e-08	Q9P2M7, Q9UPN3, Q9NQX4, Q15149, A7E2Y1, P18206, Q8NF91, Q8WXH0, Q9UQ03, Q86VF7, Q5TZA2, Q8IVT2	72	278	16881	10.1205	3.95786e-06	3.95786e-06	2.62361e-05
GOTERM_MF_DIRECT	actin filament binding	7	8.97436	1.92595e-05	Q9UPN3, Q8IY33, Q8NF91, Q8WXH0, Q9BR76, Q9UQ03, O95466	72	132	16881	12.4334	0.00359509	0.00179916	0.0238714
GOTERM_MF_DIRECT	protein binding	55	70.5128	2.67717e-05	Q9UPN3, A7E2Y1, P04259, D6RBW0, P60709, Q9BR76, O60547, Q86VF7, Q9NTJ3, Q9P270, Q8NF91, O15078, Q8WXH0, Q7L590, Q5TB80, Q8IYY4, Q92878, P61011, P30622, Q96JB5, Q05823, Q9UQ03, P41219, Q15149, P02649, P20700, W8QEH3, O95466, P02647, P39023, Q8IU80, P18206, Q8IY33, Q86XI8, P11388, Q9C0H9, P27797, Q9HCE1, Q96NW4, Q9P2M7, Q86XL3, Q15056, Q9Y2J4, P08670, A0AVK6, P01009, P78332, Q9NR30, Q96D15, H3BNU1,…	72	8785	16881	1.46787	0.00499386	0.0016674	0.0331809
GOTERM_MF_DIRECT	identical protein binding	12	15.3846	0.000274117	P02649, Q9Y2J4, O15078, P08670, P14136, P02452, P01009, P60709, Q9BR76, O60547, Q7L590, P02647	72	749	16881	3.75634	0.049975	0.0127349	0.339263
GOTERM_MF_DIRECT	ATP binding	17	21.7949	0.000389073	Q9NQX4, Q9NR30, A7E2Y1, D6RBW0, Q9UFH2, Q92878, P49588, P11388, A2PYH4, P60709, Q05823, Q9HCE1, Q9NTJ3, Q9NXL9, Q8IVF4, P12081, Q9BRS2	72	1495	16881	2.66608	0.0701861	0.0144488	0.481224
GOTERM_MF_DIRECT	structural molecule activity	7	8.97436	0.000597566	P18206, P20700, P08670, W8QEH3, P14136, Q5TZA2, P41219	72	247	16881	6.64457	0.105757	0.0184572	0.738221
GOTERM_MF_DIRECT	glycoprotein binding	4	5.12821	0.00258392	P08670, P14136, P27797, P01009	72	65	16881	14.4282	0.383575	0.0667824	3.15627
GOTERM_MF_DIRECT	helicase activity	4	5.12821	0.0055035	Q15056, Q9NXL9, A2PYH4, Q9HCE1	72	85	16881	11.0333	0.643705	0.121026	6.61219
GOTERM_MF_DIRECT	poly(A) RNA binding	12	15.3846	0.00720827	Q15056, Q9UPN3, Q9NR30, Q15149, Q8NF91, P61011, P11388, P27797, Q9HCE1, Q9UQ35, P78332, P39023	72	1129	16881	2.49203	0.741492	0.139562	8.57733
GOTERM_MF_DIRECT	ATPase activity	5	6.41026	0.00738333	Q9UPN3, D6RBW0, Q92878, Q9UFH2, Q8IVF4	72	183	16881	6.40597	0.749878	0.129407	8.77697
GOTERM_MF_DIRECT	cadherin binding involved in cell-cell adhesion	6	7.69231	0.00747619	Q9P2M7, Q15056, Q9UPN3, Q15149, P18206, Q9BR76	72	290	16881	4.85086	0.754215	0.119771	8.88269
GOTERM_MF_DIRECT	GO:0005200~structural constituent of cytoskeleton	4	5.12821	0.0111623	P04259, P08670, P14136, P60709	72	110	16881	8.52576	0.877431	0.160479	12.9898
GOTERM_MF_DIRECT	GO:0060228~phosphatidylcholine-sterol O-acyltransferase activator activity	2	2.5641	0.0249753	P02649, P02647	72	6	16881	78.1528	0.991171	0.304985	26.9133
GOTERM_MF_DIRECT	GO:0003774~motor activity	3	3.84615	0.0314691	Q9P2M7, Q9NQX4, A7E2Y1	72	66	16881	10.6572	0.997469	0.347597	32.7235
GOTERM_MF_DIRECT	GO:0003777~microtubule motor activity	3	3.84615	0.0446591	D6RBW0, Q9UFH2, Q8IVF4	72	80	16881	8.79219	0.999805	0.434229	43.2397
GOTERM_MF_DIRECT	GO:0008017~microtubule binding	4	5.12821	0.0572804	Q9UPN3, D6RBW0, P30622, Q5VZ66	72	208	16881	4.50881	0.999984	0.498125	51.8665
GOTERM_MF_DIRECT	GO:0017127~cholesterol transporter activity	2	2.5641	0.0612894	P02649, P02647	72	15	16881	31.2611	0.999993	0.501289	54.3432
GOTERM_MF_DIRECT	GO:0016209~antioxidant activity	2	2.5641	0.0808842	P02649, P32119	72	20	16881	23.4458	1	0.583651	64.8488
Category	Term	Count	%	PValue	Genes	List Total	Pop Hits	Pop Total	Fold Enrichment	Bonferroni	Benjamini	FDR
GOTERM_CC_DIRECT	cytoplasm	40	51.2821	1.14243e-05	Q9UPN3, D6RBW0, Q86XI8, P11388, Q9C0H9, P27797, P60709, Q9BR76, O60547, Q9NTJ3, Q96NW4, Q9P270, Q8NF91, Q7Z7B0, O15078, Q8WXH0, P08670, Q9NXG0, Q7L590, Q5TB80, P32119, Q2TAA8, Q8IYY4, P61011, P49588, P30622, Q9UFH2, H3BNU1, Q96JB5, Q5TZA2, Q9UQ03, Q8N998, Q15149, P02649, Q13439, Q8IVF4, W8QEH3, P12081, P14136, P39023	75	5222	18224	1.86125	0.00228226	0.00228226	0.0143182
GOTERM_CC_DIRECT	focal adhesion	10	12.8205	2.83577e-05	Q15149, P18206, P08670, Q8WXH0, Q9C0H9, P27797, P60709, Q9BR76, Q8IVT2, P39023	75	391	18224	6.21449	0.00565558	0.0028318	0.0355377
GOTERM_CC_DIRECT	cytosol	29	37.1795	5.31384e-05	P18206, Q8IY33, D6RBW0, P27797, P60709, Q9BR76, O60547, Q9HCE1, Q9NTJ3, Q96NW4, Q15056, Q9Y2J4, O15078, P08670, Q5TB80, P32119, P61011, P49588, P30622, Q05823, Q15149, Q13439, W8QEH3, P14136, P12081, Q9BRS2, O95466, P02647, P39023	75	3315	18224	2.12568	0.0105717	0.00353639	0.0665831
GOTERM_CC_DIRECT	centriole	6	7.69231	9.60777e-05	Q8IYY4, O15078, P11388, Q9NXG0, Q5TZA2, Q5TB80	75	113	18224	12.9019	0.019033	0.00479259	0.120357
GOTERM_CC_DIRECT	cytoskeleton	8	10.2564	0.000764149	Q9UPN3, Q15149, P18206, Q8NF91, Q7Z7B0, P08670, P60709, Q8IVT2	75	371	18224	5.2396	0.141774	0.0301149	0.953572
GOTERM_CC_DIRECT	intermediate filament	5	6.41026	0.00115472	P30622, P08670, W8QEH3, P14136, P41219	75	113	18224	10.7516	0.206323	0.0377809	1.43773
GOTERM_CC_DIRECT	intermediate filament cytoskeleton	4	5.12821	0.00123131	Q15149, P08670, Q8WXH0, P14136	75	52	18224	18.6913	0.218402	0.0345897	1.53241
GOTERM_CC_DIRECT	endocytic vesicle lumen	3	3.84615	0.00188133	P02649, P27797, P02647	75	16	18224	45.56	0.313824	0.0459866	2.33264
GOTERM_CC_DIRECT	extracellular exosome	22	28.2051	0.00320893	Q9NQX4, P53007, P18206, P04259, P49588, P27797, P60709, Q9BR76, O60547, Q5TZA2, P41219, Q15149, P02649, Q13439, Q8WXH0, P08670, P01009, Q9NXG0, O95466, P32119, P02647, P39023	75	2811	18224	1.90171	0.474192	0.0689332	3.94847
GOTERM_CC_DIRECT	nuclear envelope	5	6.41026	0.00399742	Q8NF91, P30622, P20700, W8QEH3, Q8WXH0	75	159	18224	7.64109	0.551159	0.0769839	4.89645
GOTERM_CC_DIRECT	extracellular matrix	6	7.69231	0.00706752	Q15149, P02649, P08670, W8QEH3, P27797, P02452	75	296	18224	4.92541	0.757929	0.120988	8.50616
GOTERM_CC_DIRECT	endoplasmic reticulum lumen	5	6.41026	0.00774164	Q96D15, P27797, P02452, P01009, P02647	75	192	18224	6.32778	0.788674	0.121491	9.2817
GOTERM_CC_DIRECT	cell	4	5.12821	0.00784104	P02649, P18206, D6RBW0, P32119	75	100	18224	9.71947	0.792866	0.114061	9.39554
GOTERM_CC_DIRECT	microtubule	6	7.69231	0.00865115	Q9UPN3, D6RBW0, P30622, Q9UFH2, Q8IVF4, Q96JB5	75	311	18224	4.68785	0.824086	0.116731	10.3184
GOTERM_CC_DIRECT	GO:0005913~cell-cell adherens junction	6	7.69231	0.0100838	Q9P2M7, Q15056, Q9UPN3, Q15149, P18206, Q9BR76	75	323	18224	4.51368	0.868269	0.1264	11.9294
GOTERM_CC_DIRECT	GO:0015629~actin cytoskeleton	5	6.41026	0.0119396	P18206, Q9C0H9, Q9BR76, Q9UQ03, Q5TZA2	75	218	18224	5.57309	0.90949	0.139416	13.9767
GOTERM_CC_DIRECT	GO:0016020~membrane	17	21.7949	0.0139912	Q9NR30, A7E2Y1, D6RBW0, Q92878, P49588, P27797, Q96JB5, P60709, Q9UQ03, P41219, Q96NW4, Q86XL3, Q15056, P02649, P20700, O15078, O95466	75	2200	18224	1.87762	0.940275	0.152755	16.1888
GOTERM_CC_DIRECT	GO:0005638~lamin filament	2	2.5641	0.016145	P20700, W8QEH3	75	4	18224	121.493	0.961432	0.165442	18.4547
GOTERM_CC_DIRECT	GO:1903561~extracellular vesicle	3	3.84615	0.017572	P02649, P18206, P02647	75	50	18224	14.5792	0.97115	0.170235	19.9249
GOTERM_CC_DIRECT	GO:0016459~myosin complex	3	3.84615	0.017572	Q9P2M7, Q9NQX4, A7E2Y1	75	50	18224	14.5792	0.97115	0.170235	19.9249
GOTERM_CC_DIRECT	GO:0043209~myelin sheath	4	5.12821	0.0239686	O95299, P14136, P60709, A0A024RBX9	75	152	18224	6.39439	0.992188	0.215418	26.2198
GOTERM_CC_DIRECT	GO:0005813~centrosome	6	7.69231	0.0294853	Q9P270, P30622, O15078, Q96JB5, Q5TZA2, Q5TB80	75	426	18224	3.42235	0.997486	0.248012	31.2797
GOTERM_CC_DIRECT	GO:0034993~LINC complex	2	2.5641	0.0320328	Q8NF91, Q8WXH0	75	8	18224	60.7467	0.998514	0.256193	33.5067
GOTERM_CC_DIRECT	GO:0005916~fascia adherens	2	2.5641	0.0398815	P18206, Q86VF7	75	10	18224	48.5973	0.999708	0.298055	39.9573
GOTERM_CC_DIRECT	GO:0042627~chylomicron	2	2.5641	0.055391	P02649, P02647	75	14	18224	34.7124	0.999989	0.378033	51.0435
GOTERM_CC_DIRECT	GO:0005794~Golgi apparatus	8	10.2564	0.0605592	Q9UPN3, P02649, Q8NF91, Q13439, Q5VZ66, P27797, P02452, P01009	75	863	18224	2.25248	0.999996	0.393326	54.2968
GOTERM_CC_DIRECT	GO:0031965~nuclear membrane	4	5.12821	0.0663322	Q8NF91, P20700, W8QEH3, Q8WXH0	75	229	18224	4.24431	0.999999	0.410192	57.6949
GOTERM_CC_DIRECT	GO:0035371~microtubule plus-end	2	2.5641	0.0668607	Q9P270, P30622	75	17	18224	28.5867	0.999999	0.401063	57.9941
GOTERM_CC_DIRECT	GO:0043034~costamere	2	2.5641	0.0744308	Q15149, P18206	75	19	18224	25.5775	1	0.424476	62.0711
GOTERM_CC_DIRECT	GO:0005923~bicellular tight junction	3	3.84615	0.077177	Q9P2M7, Q8IY33, Q9Y2J4	75	113	18224	6.45097	1	0.425305	63.4577
GOTERM_CC_DIRECT	GO:0034361~very-low-density lipoprotein particle	2	2.5641	0.078193	P02649, P02647	75	20	18224	24.2987	1	0.418879	63.9588
GOTERM_CC_DIRECT	GO:0030286~dynein complex	2	2.5641	0.0856724	Q9UFH2, Q8IVF4	75	22	18224	22.0897	1	0.438895	67.4574
GOTERM_CC_DIRECT	GO:0034364~high-density lipoprotein particle	2	2.5641	0.0856724	P02649, P02647	75	22	18224	22.0897	1	0.438895	67.4574
GOTERM_CC_DIRECT	GO:0043234~protein complex	5	6.41026	0.0865516	P18206, O15078, P11388, Q96JB5, P60709	75	412	18224	2.94887	1	0.432096	67.8475
GOTERM_CC_DIRECT	GO:0005640~nuclear outer membrane	2	2.5641	0.0930919	Q8NF91, Q8WXH0	75	24	18224	20.2489	1	0.446895	70.6167
BP: Biological process, MF: Molecular function, CC: Cell component

## Sheet: Table S3
Table S3: Enriched pathways using KOBAS 3.0
#Term	Database	ID	Input number	Background number	P-Value	Corrected P-Value	Input	Hyperlink
Cell Cycle	Reactome	R-HSA-1640170	12	607	7.26382e-09	3.56653e-06	sp|Q8WXH0.3|SYNE2_HUMAN|sp|Q86XL3.4|ANKL2_HUMAN|sp|P30622.2|CLIP1_HUMAN|sp|Q92878.1|RAD50_HUMAN|sp|Q02224.2|CENPE_HUMAN|sp|Q8NF91.4|SYNE1_HUMAN|sp|Q7L590.2|MCM10_HUMAN|sp|Q9NTJ3.2|SMC4_HUMAN|sp|P11388.3|TOP2A_HUMAN|sp|P20700.2|LMNB1_HUMAN|sp|P04637.4|P53_HUMAN|sp|O15078.2|CE290_HUMAN	http://www.reactome.org/cgi-bin/eventbrowser_st_id?ST_ID=R-HSA-1640170
@@Disease	Reactome	R-HSA-1643685	3	902	0.298091	0.312074	sp|Q96AX9.3|MIB2_HUMAN|sp|P39023.2|RL3_HUMAN|sp|P27797.1|CALR_HUMAN	http://www.reactome.org/cgi-bin/eventbrowser_st_id?ST_ID=R-HSA-1643685
@@Cell cycle	KEGG PATHWAY	hsa04110	1	124	0.232194	0.256196	sp|P04637.4|P53_HUMAN	http://www.genome.jp/kegg-bin/show_pathway?hsa04110/hsa:7157%09red
Scavenging by Class A Receptors	Reactome	R-HSA-3000480	4	19	1.57833e-07	3.8748e-05	sp|P02649.1|APOE_HUMAN|sp|P02647.1|APOA1_HUMAN|sp|P02452.5|CO1A1_HUMAN|sp|P27797.1|CALR_HUMAN	http://www.reactome.org/cgi-bin/eventbrowser_st_id?ST_ID=R-HSA-3000480
Apoptotic cleavage of cellular proteins	Reactome	R-HSA-111465	4	36	1.58509e-06	0.000194569	sp|Q15149.3|PLEC_HUMAN|sp|P08670.4|VIME_HUMAN|sp|P20700.2|LMNB1_HUMAN|sp|P15924.3|DESP_HUMAN	http://www.reactome.org/cgi-bin/eventbrowser_st_id?ST_ID=R-HSA-111465
Binding and Uptake of Ligands by Scavenger Receptors	Reactome	R-HSA-2173782	4	39	2.13017e-06	0.000209182	sp|P02649.1|APOE_HUMAN|sp|P02647.1|APOA1_HUMAN|sp|P02452.5|CO1A1_HUMAN|sp|P27797.1|CALR_HUMAN	http://www.reactome.org/cgi-bin/eventbrowser_st_id?ST_ID=R-HSA-2173782
Vesicle-mediated transport	Reactome	R-HSA-5653656	9	573	3.96152e-06	0.000324184	sp|P27797.1|CALR_HUMAN|sp|P60709.1|ACTB_HUMAN|sp|P02649.1|APOE_HUMAN|sp|P02647.1|APOA1_HUMAN|sp|P02452.5|CO1A1_HUMAN|sp|Q02224.2|CENPE_HUMAN|sp|Q13439.1|GOGA4_HUMAN|sp|A7E2Y1.3|MYH7B_HUMAN|sp|P01009.3|A1AT_HUMAN	http://www.reactome.org/cgi-bin/eventbrowser_st_id?ST_ID=R-HSA-5653656
Apoptotic execution phase	Reactome	R-HSA-75153	4	50	5.36328e-06	0.000376196	sp|Q15149.3|PLEC_HUMAN|sp|P08670.4|VIME_HUMAN|sp|P20700.2|LMNB1_HUMAN|sp|P15924.3|DESP_HUMAN	http://www.reactome.org/cgi-bin/eventbrowser_st_id?ST_ID=R-HSA-75153
Apoptosis	KEGG PATHWAY	hsa04210	5	140	1.45903e-05	0.000818285	sp|P02545.1|LMNA_HUMAN|sp|P22488.2|IFEA_HELAS|sp|P04637.4|P53_HUMAN|sp|P20700.2|LMNB1_HUMAN|sp|P60709.1|ACTB_HUMAN	http://www.genome.jp/kegg-bin/show_pathway?hsa04210/hsa:7157%09red/hsa:60%09red/hsa:4000%09red/hsa:4001%09red
@@Apoptosis	Reactome	R-HSA-109581	5	161	2.79645e-05	0.0012466	sp|Q15149.3|PLEC_HUMAN|sp|P08670.4|VIME_HUMAN|sp|P20700.2|LMNB1_HUMAN|sp|P04637.4|P53_HUMAN|sp|P15924.3|DESP_HUMAN	http://www.reactome.org/cgi-bin/eventbrowser_st_id?ST_ID=R-HSA-109581
Gene Expression	Reactome	R-HSA-74160	14	1719	1.49991e-05	0.000818285	sp|P32119.5|PRDX2_HUMAN|sp|P61011.1|SRP54_HUMAN|sp|Q9BRS2.2|RIOK1_HUMAN|sp|Q9HCE1.2|MOV10_HUMAN|sp|Q9UQ35.2|SRRM2_HUMAN|sp|Q92878.1|RAD50_HUMAN|sp|P49588.2|SYAC_HUMAN|sp|P02649.1|APOE_HUMAN|sp|P60709.1|ACTB_HUMAN|sp|P39023.2|RL3_HUMAN|sp|Q9NR30.5|DDX21_HUMAN|sp|P12081.2|SYHC_HUMAN|sp|Q15056.5|IF4H_HUMAN|sp|P04637.4|P53_HUMAN	http://www.reactome.org/cgi-bin/eventbrowser_st_id?ST_ID=R-HSA-74160
Arrhythmogenic right ventricular cardiomyopathy (ARVC)	KEGG PATHWAY	hsa05412	4	74	2.32776e-05	0.00114293	sp|P02545.1|LMNA_HUMAN|sp|P15924.3|DESP_HUMAN|sp|P22488.2|IFEA_HELAS|sp|P60709.1|ACTB_HUMAN	http://www.genome.jp/kegg-bin/show_pathway?hsa05412/hsa:4000%09red/hsa:1832%09red/hsa:60%09red
Programmed Cell Death	Reactome	R-HSA-5357801	5	164	3.04669e-05	0.0012466	sp|Q15149.3|PLEC_HUMAN|sp|P08670.4|VIME_HUMAN|sp|P20700.2|LMNB1_HUMAN|sp|P04637.4|P53_HUMAN|sp|P15924.3|DESP_HUMAN	http://www.reactome.org/cgi-bin/eventbrowser_st_id?ST_ID=R-HSA-5357801
Metabolism of proteins	Reactome	R-HSA-392499	12	1378	3.44483e-05	0.0012557	sp|P61011.1|SRP54_HUMAN|sp|P02545.1|LMNA_HUMAN|sp|P27797.1|CALR_HUMAN|sp|P60709.1|ACTB_HUMAN|sp|Q15056.5|IF4H_HUMAN|sp|P39023.2|RL3_HUMAN|sp|P02647.1|APOA1_HUMAN|sp|O60547.1|GMDS_HUMAN|sp|P22488.2|IFEA_HELAS|sp|P11388.3|TOP2A_HUMAN|sp|P01009.3|A1AT_HUMAN|sp|P04637.4|P53_HUMAN	http://www.reactome.org/cgi-bin/eventbrowser_st_id?ST_ID=R-HSA-392499
Hypertrophic cardiomyopathy (HCM)	KEGG PATHWAY	hsa05410	4	83	3.58042e-05	0.0012557	sp|P02545.1|LMNA_HUMAN|sp|P09493.2|TPM1_HUMAN|sp|P22488.2|IFEA_HELAS|sp|P60709.1|ACTB_HUMAN	http://www.genome.jp/kegg-bin/show_pathway?hsa05410/hsa:7168%09red/hsa:60%09red/hsa:4000%09red
Dilated cardiomyopathy	KEGG PATHWAY	hsa05414	4	90	4.85054e-05	0.00158325	sp|P02545.1|LMNA_HUMAN|sp|P09493.2|TPM1_HUMAN|sp|P22488.2|IFEA_HELAS|sp|P60709.1|ACTB_HUMAN	http://www.genome.jp/kegg-bin/show_pathway?hsa05414/hsa:7168%09red/hsa:60%09red/hsa:4000%09red
FAS signaling pathway	PANTHER	P00020	3	31	5.15926e-05	0.00158325	sp|P02545.1|LMNA_HUMAN|sp|P22488.2|IFEA_HELAS|sp|P20700.2|LMNB1_HUMAN	http://www.pantherdb.org/pathway/pathwayDiagram.jsp?catAccession=P00020
Meiosis	Reactome	R-HSA-1500620	4	117	0.000129416	0.00373782	sp|Q8WXH0.3|SYNE2_HUMAN|sp|P20700.2|LMNB1_HUMAN|sp|Q92878.1|RAD50_HUMAN|sp|Q8NF91.4|SYNE1_HUMAN	http://www.reactome.org/cgi-bin/eventbrowser_st_id?ST_ID=R-HSA-1500620
Signal Transduction	Reactome	R-HSA-162582	15	2448	0.0001808	0.00481093	sp|O95466.3|FMNL1_HUMAN|sp|Q9HCE1.2|MOV10_HUMAN|sp|Q9Y2J4.3|AMOL2_HUMAN|sp|P60709.1|ACTB_HUMAN|sp|P18206.4|VINC_HUMAN|sp|P02649.1|APOE_HUMAN|sp|P14136.1|GFAP_HUMAN|sp|P02647.1|APOA1_HUMAN|NP_000275.1|sp|Q9P2M7.2|CING_HUMAN|sp|Q02224.2|CENPE_HUMAN|sp|Q16992.1|LWA_ANTEL|sp|P30622.2|CLIP1_HUMAN|sp|P04637.4|P53_HUMAN|sp|Q96AX9.3|MIB2_HUMAN	http://www.reactome.org/cgi-bin/eventbrowser_st_id?ST_ID=R-HSA-162582
RHO GTPases Activate Formins	Reactome	R-HSA-5663220	4	129	0.000186167	0.00481093	sp|Q02224.2|CENPE_HUMAN|sp|O95466.3|FMNL1_HUMAN|sp|P30622.2|CLIP1_HUMAN|sp|P60709.1|ACTB_HUMAN	http://www.reactome.org/cgi-bin/eventbrowser_st_id?ST_ID=R-HSA-5663220
Assembly of collagen fibrils and other multimeric structures	Reactome	R-HSA-2022090	3	54	0.000243602	0.00598043	sp|Q15149.3|PLEC_HUMAN|sp|P02452.5|CO1A1_HUMAN|sp|Q16992.1|LWA_ANTEL	http://www.reactome.org/cgi-bin/eventbrowser_st_id?ST_ID=R-HSA-2022090
Initiation of Nuclear Envelope Reformation	Reactome	R-HSA-2995383	2	10	0.000285909	0.00638096	sp|Q86XL3.4|ANKL2_HUMAN|sp|P20700.2|LMNB1_HUMAN	http://www.reactome.org/cgi-bin/eventbrowser_st_id?ST_ID=R-HSA-2995383
Nuclear Envelope Reassembly	Reactome	R-HSA-2995410	2	10	0.000285909	0.00638096	sp|Q86XL3.4|ANKL2_HUMAN|sp|P20700.2|LMNB1_HUMAN	http://www.reactome.org/cgi-bin/eventbrowser_st_id?ST_ID=R-HSA-2995410
Hemostasis	Reactome	R-HSA-109582	7	605	0.000317821	0.0067848	sp|P18206.4|VINC_HUMAN|sp|P60709.1|ACTB_HUMAN|sp|P02647.1|APOA1_HUMAN|sp|P02452.5|CO1A1_HUMAN|sp|Q02224.2|CENPE_HUMAN|sp|P01009.3|A1AT_HUMAN|sp|P04637.4|P53_HUMAN	http://www.reactome.org/cgi-bin/eventbrowser_st_id?ST_ID=R-HSA-109582
Collagen degradation	Reactome	R-HSA-1442490	3	64	0.000392819	0.00772104	sp|P02452.5|CO1A1_HUMAN|sp|Q16992.1|LWA_ANTEL|sp|Q8IU80.3|TMPS6_HUMAN	http://www.reactome.org/cgi-bin/eventbrowser_st_id?ST_ID=R-HSA-1442490
Caspase-mediated cleavage of cytoskeletal proteins	Reactome	R-HSA-264870	2	12	0.000393128	0.00772104	sp|Q15149.3|PLEC_HUMAN|sp|P08670.4|VIME_HUMAN	http://www.reactome.org/cgi-bin/eventbrowser_st_id?ST_ID=R-HSA-264870
M Phase	Reactome	R-HSA-68886	5	313	0.00057868	0.0109281	sp|Q86XL3.4|ANKL2_HUMAN|sp|Q02224.2|CENPE_HUMAN|sp|Q9NTJ3.2|SMC4_HUMAN|sp|P30622.2|CLIP1_HUMAN|sp|P20700.2|LMNB1_HUMAN	http://www.reactome.org/cgi-bin/eventbrowser_st_id?ST_ID=R-HSA-68886
Formation of Senescence-Associated Heterochromatin Foci (SAHF)	Reactome	R-HSA-2559584	2	16	0.000657361	0.0115211	sp|P20700.2|LMNB1_HUMAN|sp|P04637.4|P53_HUMAN	http://www.reactome.org/cgi-bin/eventbrowser_st_id?ST_ID=R-HSA-2559584
Meiotic synapsis	Reactome	R-HSA-1221632	3	77	0.000660552	0.0115211	sp|Q8WXH0.3|SYNE2_HUMAN|sp|P20700.2|LMNB1_HUMAN|sp|Q8NF91.4|SYNE1_HUMAN	http://www.reactome.org/cgi-bin/eventbrowser_st_id?ST_ID=R-HSA-1221632
HDL-mediated lipid transport	Reactome	R-HSA-194223	2	17	0.000733692	0.0115211	sp|P02649.1|APOE_HUMAN|sp|P02647.1|APOA1_HUMAN	http://www.reactome.org/cgi-bin/eventbrowser_st_id?ST_ID=R-HSA-194223
DNA Damage/Telomere Stress Induced Senescence	Reactome	R-HSA-2559586	3	80	0.000735355	0.0115211	sp|P04637.4|P53_HUMAN|sp|P20700.2|LMNB1_HUMAN|sp|Q92878.1|RAD50_HUMAN	http://www.reactome.org/cgi-bin/eventbrowser_st_id?ST_ID=R-HSA-2559586
Mitotic Anaphase	Reactome	R-HSA-68882	4	188	0.000746332	0.0115211	sp|Q86XL3.4|ANKL2_HUMAN|sp|Q02224.2|CENPE_HUMAN|sp|P30622.2|CLIP1_HUMAN|sp|P20700.2|LMNB1_HUMAN	http://www.reactome.org/cgi-bin/eventbrowser_st_id?ST_ID=R-HSA-68882
Mitotic Metaphase and Anaphase	Reactome	R-HSA-2555396	4	189	0.000760915	0.0115211	sp|Q86XL3.4|ANKL2_HUMAN|sp|Q02224.2|CENPE_HUMAN|sp|P30622.2|CLIP1_HUMAN|sp|P20700.2|LMNB1_HUMAN	http://www.reactome.org/cgi-bin/eventbrowser_st_id?ST_ID=R-HSA-2555396
TP53 Regulates Metabolic Genes	Reactome	R-HSA-5628897	3	82	0.000788097	0.0115211	sp|Q9HCE1.2|MOV10_HUMAN|sp|P32119.5|PRDX2_HUMAN|sp|P04637.4|P53_HUMAN	http://www.reactome.org/cgi-bin/eventbrowser_st_id?ST_ID=R-HSA-5628897
Cellular Senescence	Reactome	R-HSA-2559583	4	192	0.00080587	0.0115211	sp|Q9HCE1.2|MOV10_HUMAN|sp|P04637.4|P53_HUMAN|sp|P20700.2|LMNB1_HUMAN|sp|Q92878.1|RAD50_HUMAN	http://www.reactome.org/cgi-bin/eventbrowser_st_id?ST_ID=R-HSA-2559583
Huntington's disease	KEGG PATHWAY	hsa05016	4	193	0.000821263	0.0115211	sp|Q8IVF4.4|DYH10_HUMAN|sp|O95299.1|NDUAA_HUMAN|sp|Q9UFH2.2|DYH17_HUMAN|sp|P04637.4|P53_HUMAN	http://www.genome.jp/kegg-bin/show_pathway?hsa05016/hsa:196385%09red/hsa:4705%09red/hsa:7157%09red/hsa:8632%09red
Collagen formation	Reactome	R-HSA-1474290	3	88	0.00096057	0.012747	sp|Q15149.3|PLEC_HUMAN|sp|P02452.5|CO1A1_HUMAN|sp|Q16992.1|LWA_ANTEL	http://www.reactome.org/cgi-bin/eventbrowser_st_id?ST_ID=R-HSA-1474290
Unfolded Protein Response (UPR)	Reactome	R-HSA-381119	3	88	0.00096057	0.012747	sp|P02545.1|LMNA_HUMAN|sp|P22488.2|IFEA_HELAS|sp|P27797.1|CALR_HUMAN	http://www.reactome.org/cgi-bin/eventbrowser_st_id?ST_ID=R-HSA-381119
Focal adhesion	KEGG PATHWAY	hsa04510	4	203	0.000986804	0.0127505	sp|P18206.4|VINC_HUMAN|sp|P02452.5|CO1A1_HUMAN|sp|Q16992.1|LWA_ANTEL|sp|P60709.1|ACTB_HUMAN	http://www.genome.jp/kegg-bin/show_pathway?hsa04510/hsa:7414%09red/hsa:1277%09red/hsa:256076%09red/hsa:60%09red
Nicotinic acetylcholine receptor signaling pathway	PANTHER	P00044	3	93	0.00112122	0.0141158	sp|A7E2Y1.3|MYH7B_HUMAN|sp|Q9NQX4.2|MYO5C_HUMAN|sp|P60709.1|ACTB_HUMAN	http://www.pantherdb.org/pathway/pathwayDiagram.jsp?catAccession=P00044
Chylomicron-mediated lipid transport	Reactome	R-HSA-174800	2	22	0.00117613	0.014437	sp|P02649.1|APOE_HUMAN|sp|P02647.1|APOA1_HUMAN	http://www.reactome.org/cgi-bin/eventbrowser_st_id?ST_ID=R-HSA-174800
Cytosolic tRNA aminoacylation	Reactome	R-HSA-379716	2	24	0.00138115	0.0165401	sp|P12081.2|SYHC_HUMAN|sp|P49588.2|SYAC_HUMAN	http://www.reactome.org/cgi-bin/eventbrowser_st_id?ST_ID=R-HSA-379716
Cellular responses to stress	Reactome	R-HSA-2262752	5	387	0.00146801	0.0171618	sp|Q9HCE1.2|MOV10_HUMAN|sp|P32119.5|PRDX2_HUMAN|sp|P04637.4|P53_HUMAN|sp|P20700.2|LMNB1_HUMAN|sp|Q92878.1|RAD50_HUMAN	http://www.reactome.org/cgi-bin/eventbrowser_st_id?ST_ID=R-HSA-2262752
Signaling by NOTCH	Reactome	R-HSA-157118	3	108	0.00170158	0.0194296	sp|Q9HCE1.2|MOV10_HUMAN|sp|Q96AX9.3|MIB2_HUMAN|sp|P04637.4|P53_HUMAN	http://www.reactome.org/cgi-bin/eventbrowser_st_id?ST_ID=R-HSA-157118
Pre-NOTCH Transcription and Translation	Reactome	R-HSA-1912408	2	29	0.00196264	0.0219012	sp|Q9HCE1.2|MOV10_HUMAN|sp|P04637.4|P53_HUMAN	http://www.reactome.org/cgi-bin/eventbrowser_st_id?ST_ID=R-HSA-1912408
Oncogene Induced Senescence	Reactome	R-HSA-2559585	2	30	0.00209062	0.022811	sp|Q9HCE1.2|MOV10_HUMAN|sp|P04637.4|P53_HUMAN	http://www.reactome.org/cgi-bin/eventbrowser_st_id?ST_ID=R-HSA-2559585
RHO GTPases activate IQGAPs	Reactome	R-HSA-5626467	2	32	0.00235814	0.0251706	sp|P30622.2|CLIP1_HUMAN|sp|P60709.1|ACTB_HUMAN	http://www.reactome.org/cgi-bin/eventbrowser_st_id?ST_ID=R-HSA-5626467
Mitotic Prometaphase	Reactome	R-HSA-68877	3	124	0.00249628	0.0260781	sp|Q02224.2|CENPE_HUMAN|sp|Q9NTJ3.2|SMC4_HUMAN|sp|P30622.2|CLIP1_HUMAN	http://www.reactome.org/cgi-bin/eventbrowser_st_id?ST_ID=R-HSA-68877
Platelet degranulation	Reactome	R-HSA-114608	3	128	0.00272515	0.027876	sp|P02647.1|APOA1_HUMAN|sp|P01009.3|A1AT_HUMAN|sp|P18206.4|VINC_HUMAN	http://www.reactome.org/cgi-bin/eventbrowser_st_id?ST_ID=R-HSA-114608
Smooth Muscle Contraction	Reactome	R-HSA-445355	2	35	0.00278805	0.0279374	sp|P09493.2|TPM1_HUMAN|sp|P18206.4|VINC_HUMAN	http://www.reactome.org/cgi-bin/eventbrowser_st_id?ST_ID=R-HSA-445355
Striated Muscle Contraction	Reactome	R-HSA-390522	2	36	0.00293893	0.0285999	sp|P09493.2|TPM1_HUMAN|sp|P08670.4|VIME_HUMAN	http://www.reactome.org/cgi-bin/eventbrowser_st_id?ST_ID=R-HSA-390522
Platelet activation, signaling and aggregation	Reactome	R-HSA-76002	4	277	0.00300241	0.0285999	sp|P02647.1|APOA1_HUMAN|sp|P02452.5|CO1A1_HUMAN|sp|P01009.3|A1AT_HUMAN|sp|P18206.4|VINC_HUMAN	http://www.reactome.org/cgi-bin/eventbrowser_st_id?ST_ID=R-HSA-76002
Response to elevated platelet cytosolic Ca2+	Reactome	R-HSA-76005	3	133	0.00302891	0.0285999	sp|P02647.1|APOA1_HUMAN|sp|P01009.3|A1AT_HUMAN|sp|P18206.4|VINC_HUMAN	http://www.reactome.org/cgi-bin/eventbrowser_st_id?ST_ID=R-HSA-76005
Degradation of the extracellular matrix	Reactome	R-HSA-1474228	3	135	0.003156	0.0292377	sp|P02452.5|CO1A1_HUMAN|sp|Q16992.1|LWA_ANTEL|sp|Q8IU80.3|TMPS6_HUMAN	http://www.reactome.org/cgi-bin/eventbrowser_st_id?ST_ID=R-HSA-1474228
tRNA charging	BioCyc	TRNA-CHARGING-PWY	2	38	0.00325194	0.0295685	sp|P12081.2|SYHC_HUMAN|sp|P49588.2|SYAC_HUMAN	http://biocyc.org/HUMAN/NEW-IMAGE?type=NIL&object=TRNA-CHARGING-PWY
MAP2K and MAPK activation	Reactome	R-HSA-5674135	2	39	0.00341404	0.0299852	sp|P18206.4|VINC_HUMAN|sp|P60709.1|ACTB_HUMAN	http://www.reactome.org/cgi-bin/eventbrowser_st_id?ST_ID=R-HSA-5674135
Tight junction	KEGG PATHWAY	hsa04530	3	139	0.0034199	0.0299852	sp|A7E2Y1.3|MYH7B_HUMAN|sp|Q9P2M7.2|CING_HUMAN|sp|P60709.1|ACTB_HUMAN	http://www.genome.jp/kegg-bin/show_pathway?hsa04530/hsa:57530%09red/hsa:57644%09red/hsa:60%09red
Extracellular matrix organization	Reactome	R-HSA-1474244	4	290	0.00352777	0.0303883	sp|Q15149.3|PLEC_HUMAN|sp|P02452.5|CO1A1_HUMAN|sp|Q16992.1|LWA_ANTEL|sp|Q8IU80.3|TMPS6_HUMAN	http://www.reactome.org/cgi-bin/eventbrowser_st_id?ST_ID=R-HSA-1474244
tRNA Aminoacylation	Reactome	R-HSA-379724	2	42	0.00392255	0.0326436	sp|P12081.2|SYHC_HUMAN|sp|P49588.2|SYAC_HUMAN	http://www.reactome.org/cgi-bin/eventbrowser_st_id?ST_ID=R-HSA-379724
Retinoid metabolism and transport	Reactome	R-HSA-975634	2	42	0.00392255	0.0326436	sp|P02649.1|APOE_HUMAN|sp|P02647.1|APOA1_HUMAN	http://www.reactome.org/cgi-bin/eventbrowser_st_id?ST_ID=R-HSA-975634
RHO GTPase Effectors	Reactome	R-HSA-195258	4	304	0.00415998	0.0340425	sp|Q02224.2|CENPE_HUMAN|sp|O95466.3|FMNL1_HUMAN|sp|P30622.2|CLIP1_HUMAN|sp|P60709.1|ACTB_HUMAN	http://www.reactome.org/cgi-bin/eventbrowser_st_id?ST_ID=R-HSA-195258
Pre-NOTCH Expression and Processing	Reactome	R-HSA-1912422	2	45	0.00446401	0.0359317	sp|Q9HCE1.2|MOV10_HUMAN|sp|P04637.4|P53_HUMAN	http://www.reactome.org/cgi-bin/eventbrowser_st_id?ST_ID=R-HSA-1912422
Translation	Reactome	R-HSA-72766	3	157	0.0047728	0.0375026	sp|P39023.2|RL3_HUMAN|sp|P61011.1|SRP54_HUMAN|sp|Q15056.5|IF4H_HUMAN	http://www.reactome.org/cgi-bin/eventbrowser_st_id?ST_ID=R-HSA-72766
Signaling by ERBB4	Reactome	R-HSA-1236394	4	317	0.00481194	0.0375026	sp|Q9HCE1.2|MOV10_HUMAN|sp|P14136.1|GFAP_HUMAN|sp|P18206.4|VINC_HUMAN|sp|P60709.1|ACTB_HUMAN	http://www.reactome.org/cgi-bin/eventbrowser_st_id?ST_ID=R-HSA-1236394
Integrin signalling pathway	PANTHER	P00034	3	164	0.00537442	0.0412319	sp|P18206.4|VINC_HUMAN|sp|P02452.5|CO1A1_HUMAN|sp|P60709.1|ACTB_HUMAN	http://www.pantherdb.org/pathway/pathwayDiagram.jsp?catAccession=P00034
Amyotrophic lateral sclerosis (ALS)	KEGG PATHWAY	hsa05014	2	51	0.00564414	0.041989	sp|P41219.2|PERI_HUMAN|sp|P04637.4|P53_HUMAN	http://www.genome.jp/kegg-bin/show_pathway?hsa05014/hsa:5630%09red/hsa:7157%09red
Metabolism of fat-soluble vitamins	Reactome	R-HSA-6806667	2	51	0.00564414	0.041989	sp|P02649.1|APOE_HUMAN|sp|P02647.1|APOA1_HUMAN	http://www.reactome.org/cgi-bin/eventbrowser_st_id?ST_ID=R-HSA-6806667
G2/M Checkpoints	Reactome	R-HSA-69481	3	168	0.00573775	0.0420483	sp|Q7L590.2|MCM10_HUMAN|sp|P04637.4|P53_HUMAN|sp|Q92878.1|RAD50_HUMAN	http://www.reactome.org/cgi-bin/eventbrowser_st_id?ST_ID=R-HSA-69481
Membrane Trafficking	Reactome	R-HSA-199991	5	537	0.00585023	0.0422421	sp|Q13439.1|GOGA4_HUMAN|sp|A7E2Y1.3|MYH7B_HUMAN|sp|Q02224.2|CENPE_HUMAN|sp|P01009.3|A1AT_HUMAN|sp|P60709.1|ACTB_HUMAN	http://www.reactome.org/cgi-bin/eventbrowser_st_id?ST_ID=R-HSA-199991
Factors involved in megakaryocyte development and platelet production	Reactome	R-HSA-983231	3	171	0.00601969	0.0428358	sp|Q02224.2|CENPE_HUMAN|sp|P04637.4|P53_HUMAN|sp|P60709.1|ACTB_HUMAN	http://www.reactome.org/cgi-bin/eventbrowser_st_id?ST_ID=R-HSA-983231
Lipoprotein metabolism	Reactome	R-HSA-174824	2	55	0.00650153	0.0449613	sp|P02649.1|APOE_HUMAN|sp|P02647.1|APOA1_HUMAN	http://www.reactome.org/cgi-bin/eventbrowser_st_id?ST_ID=R-HSA-174824
XBP1(S) activates chaperone genes	Reactome	R-HSA-381038	2	55	0.00650153	0.0449613	sp|P02545.1|LMNA_HUMAN|sp|P22488.2|IFEA_HELAS	http://www.reactome.org/cgi-bin/eventbrowser_st_id?ST_ID=R-HSA-381038
IRE1alpha activates chaperones	Reactome	R-HSA-381070	2	57	0.00695105	0.0474023	sp|P02545.1|LMNA_HUMAN|sp|P22488.2|IFEA_HELAS	http://www.reactome.org/cgi-bin/eventbrowser_st_id?ST_ID=R-HSA-381070
Transcriptional Regulation by TP53	Reactome	R-HSA-3700989	4	355	0.00710342	0.0475865	sp|Q9HCE1.2|MOV10_HUMAN|sp|P32119.5|PRDX2_HUMAN|sp|P04637.4|P53_HUMAN|sp|Q92878.1|RAD50_HUMAN	http://www.reactome.org/cgi-bin/eventbrowser_st_id?ST_ID=R-HSA-3700989
Signaling by PDGF	Reactome	R-HSA-186797	4	356	0.0071719	0.0475865	sp|Q9HCE1.2|MOV10_HUMAN|sp|P18206.4|VINC_HUMAN|sp|Q16992.1|LWA_ANTEL|sp|P60709.1|ACTB_HUMAN	http://www.reactome.org/cgi-bin/eventbrowser_st_id?ST_ID=R-HSA-186797
Shigellosis	KEGG PATHWAY	hsa05131	2	65	0.00888512	0.057705	sp|P18206.4|VINC_HUMAN|sp|P60709.1|ACTB_HUMAN	http://www.genome.jp/kegg-bin/show_pathway?hsa05131/hsa:7414%09red/hsa:60%09red
Post-translational protein modification	Reactome	R-HSA-597592	6	840	0.00902093	0.057705	sp|P27797.1|CALR_HUMAN|sp|P60709.1|ACTB_HUMAN|sp|O60547.1|GMDS_HUMAN|sp|P11388.3|TOP2A_HUMAN|sp|P01009.3|A1AT_HUMAN|sp|P04637.4|P53_HUMAN	http://www.reactome.org/cgi-bin/eventbrowser_st_id?ST_ID=R-HSA-597592
Aminoacyl-tRNA biosynthesis	KEGG PATHWAY	hsa00970	2	66	0.00914193	0.057705	sp|P12081.2|SYHC_HUMAN|sp|P49588.2|SYAC_HUMAN	http://www.genome.jp/kegg-bin/show_pathway?hsa00970/hsa:16%09red/hsa:3035%09red
Cell Cycle Checkpoints	Reactome	R-HSA-69620	3	200	0.00917445	0.057705	sp|Q7L590.2|MCM10_HUMAN|sp|P04637.4|P53_HUMAN|sp|Q92878.1|RAD50_HUMAN	http://www.reactome.org/cgi-bin/eventbrowser_st_id?ST_ID=R-HSA-69620
Central carbon metabolism in cancer	KEGG PATHWAY	hsa05230	2	67	0.00940204	0.057705	NP_000275.1|sp|P04637.4|P53_HUMAN	http://www.genome.jp/kegg-bin/show_pathway?hsa05230/hsa:5160%09red/hsa:7157%09red
Collagen biosynthesis and modifying enzymes	Reactome	R-HSA-1650814	2	67	0.00940204	0.057705	sp|P02452.5|CO1A1_HUMAN|sp|Q16992.1|LWA_ANTEL	http://www.reactome.org/cgi-bin/eventbrowser_st_id?ST_ID=R-HSA-1650814
Muscle contraction	Reactome	R-HSA-397014	3	204	0.00967216	0.05863	sp|P09493.2|TPM1_HUMAN|sp|P08670.4|VIME_HUMAN|sp|P18206.4|VINC_HUMAN	http://www.reactome.org/cgi-bin/eventbrowser_st_id?ST_ID=R-HSA-397014
Cytoskeletal regulation by Rho GTPase	PANTHER	P00016	2	71	0.0104751	0.062723	sp|A7E2Y1.3|MYH7B_HUMAN|sp|P60709.1|ACTB_HUMAN	http://www.pantherdb.org/pathway/pathwayDiagram.jsp?catAccession=P00016
Adherens junction	KEGG PATHWAY	hsa04520	2	74	0.0113138	0.0661321	sp|P18206.4|VINC_HUMAN|sp|P60709.1|ACTB_HUMAN	http://www.genome.jp/kegg-bin/show_pathway?hsa04520/hsa:7414%09red/hsa:60%09red
ECM proteoglycans	Reactome	R-HSA-3000178	2	74	0.0113138	0.0661321	sp|P02452.5|CO1A1_HUMAN|sp|Q16992.1|LWA_ANTEL	http://www.reactome.org/cgi-bin/eventbrowser_st_id?ST_ID=R-HSA-3000178
Platinum drug resistance	KEGG PATHWAY	hsa01524	2	75	0.0115998	0.0670058	sp|P11388.3|TOP2A_HUMAN|sp|P04637.4|P53_HUMAN	http://www.genome.jp/kegg-bin/show_pathway?hsa01524/hsa:7153%09red/hsa:7157%09red
Recruitment and ATM-mediated phosphorylation of repair and signaling proteins at DNA double strand breaks	Reactome	R-HSA-5693565	2	76	0.0118889	0.0675776	sp|P04637.4|P53_HUMAN|sp|Q92878.1|RAD50_HUMAN	http://www.reactome.org/cgi-bin/eventbrowser_st_id?ST_ID=R-HSA-5693565
Signaling by Rho GTPases	Reactome	R-HSA-194315	4	416	0.0121174	0.0675776	sp|Q02224.2|CENPE_HUMAN|sp|O95466.3|FMNL1_HUMAN|sp|P30622.2|CLIP1_HUMAN|sp|P60709.1|ACTB_HUMAN	http://www.reactome.org/cgi-bin/eventbrowser_st_id?ST_ID=R-HSA-194315
DNA Double Strand Break Response	Reactome	R-HSA-5693606	2	77	0.0121812	0.0675776	sp|P04637.4|P53_HUMAN|sp|Q92878.1|RAD50_HUMAN	http://www.reactome.org/cgi-bin/eventbrowser_st_id?ST_ID=R-HSA-5693606
Fatty acid, triacylglycerol, and ketone body metabolism	Reactome	R-HSA-535734	3	223	0.0122493	0.0675776	sp|P02647.1|APOA1_HUMAN|sp|Q6JQN1.1|ACD10_HUMAN|sp|P53007.2|TXTP_HUMAN	http://www.reactome.org/cgi-bin/eventbrowser_st_id?ST_ID=R-HSA-535734
Bacterial invasion of epithelial cells	KEGG PATHWAY	hsa05100	2	78	0.0124766	0.0678963	sp|P18206.4|VINC_HUMAN|sp|P60709.1|ACTB_HUMAN	http://www.genome.jp/kegg-bin/show_pathway?hsa05100/hsa:7414%09red/hsa:60%09red
pyruvate decarboxylation to acetyl CoA	BioCyc	PYRUVDEHYD-PWY	1	5	0.0125836	0.0678963	NP_000275.1	http://biocyc.org/HUMAN/NEW-IMAGE?type=NIL&object=PYRUVDEHYD-PWY
Translocation of GLUT4 to the plasma membrane	Reactome	R-HSA-1445148	2	81	0.0133814	0.0714162	sp|A7E2Y1.3|MYH7B_HUMAN|sp|P60709.1|ACTB_HUMAN	http://www.reactome.org/cgi-bin/eventbrowser_st_id?ST_ID=R-HSA-1445148
ECM-receptor interaction	KEGG PATHWAY	hsa04512	2	82	0.0136892	0.0720083	sp|P02452.5|CO1A1_HUMAN|sp|Q16992.1|LWA_ANTEL	http://www.genome.jp/kegg-bin/show_pathway?hsa04512/hsa:1277%09red/hsa:256076%09red
Integrin cell surface interactions	Reactome	R-HSA-216083	2	85	0.014631	0.0720083	sp|P02452.5|CO1A1_HUMAN|sp|Q16992.1|LWA_ANTEL	http://www.reactome.org/cgi-bin/eventbrowser_st_id?ST_ID=R-HSA-216083
Mannose metabolism	PANTHER	P02752	1	6	0.0146656	0.0720083	sp|O60547.1|GMDS_HUMAN	http://www.pantherdb.org/pathway/pathwayDiagram.jsp?catAccession=P02752
P53 pathway feedback loops 1	PANTHER	P04392	1	6	0.0146656	0.0720083	sp|P04637.4|P53_HUMAN	http://www.pantherdb.org/pathway/pathwayDiagram.jsp?catAccession=P04392
@@p53 pathway feedback loops 2	PANTHER	P04398	1	46	0.0944822	0.159124	sp|P04637.4|P53_HUMAN	http://www.pantherdb.org/pathway/pathwayDiagram.jsp?catAccession=P04398
Scavenging by Class F Receptors	Reactome	R-HSA-3000484	1	6	0.0146656	0.0720083	sp|P27797.1|CALR_HUMAN	http://www.reactome.org/cgi-bin/eventbrowser_st_id?ST_ID=R-HSA-3000484
Clearance of Nuclear Envelope Membranes from Chromatin	Reactome	R-HSA-2993913	1	6	0.0146656	0.0720083	sp|P20700.2|LMNB1_HUMAN	http://www.reactome.org/cgi-bin/eventbrowser_st_id?ST_ID=R-HSA-2993913
Sensing of DNA Double Strand Breaks	Reactome	R-HSA-5693548	1	6	0.0146656	0.0720083	sp|Q92878.1|RAD50_HUMAN	http://www.reactome.org/cgi-bin/eventbrowser_st_id?ST_ID=R-HSA-5693548
GDP-fucose biosynthesis	Reactome	R-HSA-6787639	1	6	0.0146656	0.0720083	sp|O60547.1|GMDS_HUMAN	http://www.reactome.org/cgi-bin/eventbrowser_st_id?ST_ID=R-HSA-6787639
Cell junction organization	Reactome	R-HSA-446728	2	88	0.0156	0.0758375	sp|Q15149.3|PLEC_HUMAN|sp|P60709.1|ACTB_HUMAN	http://www.reactome.org/cgi-bin/eventbrowser_st_id?ST_ID=R-HSA-446728
Protein digestion and absorption	KEGG PATHWAY	hsa04974	2	90	0.0162609	0.0775155	sp|P02452.5|CO1A1_HUMAN|sp|Q16992.1|LWA_ANTEL	http://www.genome.jp/kegg-bin/show_pathway?hsa04974/hsa:1277%09red/hsa:256076%09red
B-WICH complex positively regulates rRNA expression	Reactome	R-HSA-5250924	2	90	0.0162609	0.0775155	sp|Q9NR30.5|DDX21_HUMAN|sp|P60709.1|ACTB_HUMAN	http://www.reactome.org/cgi-bin/eventbrowser_st_id?ST_ID=R-HSA-5250924
Regulation of TP53 Activity through Phosphorylation	Reactome	R-HSA-6804756	2	91	0.0165958	0.0783513	sp|P04637.4|P53_HUMAN|sp|Q92878.1|RAD50_HUMAN	http://www.reactome.org/cgi-bin/eventbrowser_st_id?ST_ID=R-HSA-6804756
SUMO E3 ligases SUMOylate target proteins	Reactome	R-HSA-3108232	2	93	0.0172744	0.0807784	sp|P11388.3|TOP2A_HUMAN|sp|P04637.4|P53_HUMAN	http://www.reactome.org/cgi-bin/eventbrowser_st_id?ST_ID=R-HSA-3108232
Chaperonin-mediated protein folding	Reactome	R-HSA-390466	2	94	0.0176181	0.0816084	sp|P04637.4|P53_HUMAN|sp|P60709.1|ACTB_HUMAN	http://www.reactome.org/cgi-bin/eventbrowser_st_id?ST_ID=R-HSA-390466
G2/M DNA damage checkpoint	Reactome	R-HSA-69473	2	95	0.0179647	0.0819269	sp|P04637.4|P53_HUMAN|sp|Q92878.1|RAD50_HUMAN	http://www.reactome.org/cgi-bin/eventbrowser_st_id?ST_ID=R-HSA-69473
Anchoring of the basal body to the plasma membrane	Reactome	R-HSA-5620912	2	96	0.0183142	0.0819269	sp|O15078.2|CE290_HUMAN|sp|Q5TB80.2|CE162_HUMAN	http://www.reactome.org/cgi-bin/eventbrowser_st_id?ST_ID=R-HSA-5620912
Lipid digestion, mobilization, and transport	Reactome	R-HSA-73923	2	97	0.0186665	0.0819269	sp|P02649.1|APOE_HUMAN|sp|P02647.1|APOA1_HUMAN	http://www.reactome.org/cgi-bin/eventbrowser_st_id?ST_ID=R-HSA-73923
NCAM signaling for neurite out-growth	Reactome	R-HSA-375165	3	262	0.0186671	0.0819269	sp|P18206.4|VINC_HUMAN|sp|Q16992.1|LWA_ANTEL|sp|P60709.1|ACTB_HUMAN	http://www.reactome.org/cgi-bin/eventbrowser_st_id?ST_ID=R-HSA-375165
Activation of PUMA and translocation to mitochondria	Reactome	R-HSA-139915	1	8	0.0188167	0.0819269	sp|P04637.4|P53_HUMAN	http://www.reactome.org/cgi-bin/eventbrowser_st_id?ST_ID=R-HSA-139915
Immune System	Reactome	R-HSA-168256	8	1583	0.0189981	0.0819269	sp|P18206.4|VINC_HUMAN|sp|Q9HCE1.2|MOV10_HUMAN|sp|P27797.1|CALR_HUMAN|sp|P60709.1|ACTB_HUMAN|sp|Q05823.2|RN5A_HUMAN|sp|Q96AX9.3|MIB2_HUMAN|sp|P02452.5|CO1A1_HUMAN|sp|Q02224.2|CENPE_HUMAN	http://www.reactome.org/cgi-bin/eventbrowser_st_id?ST_ID=R-HSA-168256
Visual phototransduction	Reactome	R-HSA-2187338	2	98	0.0190217	0.0819269	sp|P02649.1|APOE_HUMAN|sp|P02647.1|APOA1_HUMAN	http://www.reactome.org/cgi-bin/eventbrowser_st_id?ST_ID=R-HSA-2187338
SUMOylation	Reactome	R-HSA-2990846	2	98	0.0190217	0.0819269	sp|P11388.3|TOP2A_HUMAN|sp|P04637.4|P53_HUMAN	http://www.reactome.org/cgi-bin/eventbrowser_st_id?ST_ID=R-HSA-2990846
Amoebiasis	KEGG PATHWAY	hsa05146	2	100	0.0197407	0.0835575	sp|P18206.4|VINC_HUMAN|sp|P02452.5|CO1A1_HUMAN	http://www.genome.jp/kegg-bin/show_pathway?hsa05146/hsa:7414%09red/hsa:1277%09red
Protein folding	Reactome	R-HSA-391251	2	100	0.0197407	0.0835575	sp|P04637.4|P53_HUMAN|sp|P60709.1|ACTB_HUMAN	http://www.reactome.org/cgi-bin/eventbrowser_st_id?ST_ID=R-HSA-391251
MAPK family signaling cascades	Reactome	R-HSA-5683057	3	269	0.0199821	0.0838567	sp|Q9HCE1.2|MOV10_HUMAN|sp|P18206.4|VINC_HUMAN|sp|P60709.1|ACTB_HUMAN	http://www.reactome.org/cgi-bin/eventbrowser_st_id?ST_ID=R-HSA-5683057
ATF6-alpha activates chaperone genes	Reactome	R-HSA-381183	1	9	0.0208857	0.0869056	sp|P27797.1|CALR_HUMAN	http://www.reactome.org/cgi-bin/eventbrowser_st_id?ST_ID=R-HSA-381183
Positive epigenetic regulation of rRNA expression	Reactome	R-HSA-5250913	2	105	0.0215872	0.0890698	sp|Q9NR30.5|DDX21_HUMAN|sp|P60709.1|ACTB_HUMAN	http://www.reactome.org/cgi-bin/eventbrowser_st_id?ST_ID=R-HSA-5250913
ABC-family proteins mediated transport	Reactome	R-HSA-382556	2	106	0.0219648	0.0898726	sp|Q05823.2|RN5A_HUMAN|sp|P02647.1|APOA1_HUMAN	http://www.reactome.org/cgi-bin/eventbrowser_st_id?ST_ID=R-HSA-382556
Pyruvate metabolism	PANTHER	P02772	1	10	0.0229504	0.0901491	NP_000275.1	http://www.pantherdb.org/pathway/pathwayDiagram.jsp?catAccession=P02772
@@Pyruvate metabolism	Reactome	R-HSA-70268	1	26	0.0554066	0.127124	NP_000275.1	http://www.reactome.org/cgi-bin/eventbrowser_st_id?ST_ID=R-HSA-70268
@@Pyruvate metabolism	KEGG PATHWAY	hsa00620	1	40	0.0829304	0.151371	NP_000275.1	http://www.genome.jp/kegg-bin/show_pathway?hsa00620/hsa:5160%09red
TCA cycle	PANTHER	P00051	1	10	0.0229504	0.0901491	NP_000275.1	http://www.pantherdb.org/pathway/pathwayDiagram.jsp?catAccession=P00051
Apoptotic cleavage of cell adhesion proteins	Reactome	R-HSA-351906	1	10	0.0229504	0.0901491	sp|P15924.3|DESP_HUMAN	http://www.reactome.org/cgi-bin/eventbrowser_st_id?ST_ID=R-HSA-351906
HDR through MMEJ (alt-NHEJ)	Reactome	R-HSA-5685939	1	10	0.0229504	0.0901491	sp|Q92878.1|RAD50_HUMAN	http://www.reactome.org/cgi-bin/eventbrowser_st_id?ST_ID=R-HSA-5685939
Folding of actin by CCT/TriC	Reactome	R-HSA-390450	1	10	0.0229504	0.0901491	sp|P60709.1|ACTB_HUMAN	http://www.reactome.org/cgi-bin/eventbrowser_st_id?ST_ID=R-HSA-390450
L13a-mediated translational silencing of Ceruloplasmin expression	Reactome	R-HSA-156827	2	112	0.0242877	0.0923331	sp|P39023.2|RL3_HUMAN|sp|Q15056.5|IF4H_HUMAN	http://www.reactome.org/cgi-bin/eventbrowser_st_id?ST_ID=R-HSA-156827
GTP hydrolysis and joining of the 60S ribosomal subunit	Reactome	R-HSA-72706	2	113	0.0246842	0.0923331	sp|P39023.2|RL3_HUMAN|sp|Q15056.5|IF4H_HUMAN	http://www.reactome.org/cgi-bin/eventbrowser_st_id?ST_ID=R-HSA-72706
SRP-dependent cotranslational protein targeting to membrane	Reactome	R-HSA-1799339	2	113	0.0246842	0.0923331	sp|P39023.2|RL3_HUMAN|sp|P61011.1|SRP54_HUMAN	http://www.reactome.org/cgi-bin/eventbrowser_st_id?ST_ID=R-HSA-1799339
ATF6-alpha activates chaperones	Reactome	R-HSA-381033	1	11	0.0250108	0.0923331	sp|P27797.1|CALR_HUMAN	http://www.reactome.org/cgi-bin/eventbrowser_st_id?ST_ID=R-HSA-381033
Formation of annular gap junctions	Reactome	R-HSA-196025	1	11	0.0250108	0.0923331	sp|P60709.1|ACTB_HUMAN	http://www.reactome.org/cgi-bin/eventbrowser_st_id?ST_ID=R-HSA-196025
Type I hemidesmosome assembly	Reactome	R-HSA-446107	1	11	0.0250108	0.0923331	sp|Q15149.3|PLEC_HUMAN	http://www.reactome.org/cgi-bin/eventbrowser_st_id?ST_ID=R-HSA-446107
Crosslinking of collagen fibrils	Reactome	R-HSA-2243919	1	11	0.0250108	0.0923331	sp|P02452.5|CO1A1_HUMAN	http://www.reactome.org/cgi-bin/eventbrowser_st_id?ST_ID=R-HSA-2243919
Condensation of Prometaphase Chromosomes	Reactome	R-HSA-2514853	1	11	0.0250108	0.0923331	sp|Q9NTJ3.2|SMC4_HUMAN	http://www.reactome.org/cgi-bin/eventbrowser_st_id?ST_ID=R-HSA-2514853
Resolution of Sister Chromatid Cohesion	Reactome	R-HSA-2500257	2	116	0.0258897	0.092936	sp|Q02224.2|CENPE_HUMAN|sp|P30622.2|CLIP1_HUMAN	http://www.reactome.org/cgi-bin/eventbrowser_st_id?ST_ID=R-HSA-2500257
Adaptive Immune System	Reactome	R-HSA-1280218	5	787	0.0261645	0.092936	sp|Q9HCE1.2|MOV10_HUMAN|sp|Q96AX9.3|MIB2_HUMAN|sp|P27797.1|CALR_HUMAN|sp|P02452.5|CO1A1_HUMAN|sp|Q02224.2|CENPE_HUMAN	http://www.reactome.org/cgi-bin/eventbrowser_st_id?ST_ID=R-HSA-1280218
MicroRNAs in cancer	KEGG PATHWAY	hsa05206	3	299	0.0261848	0.092936	sp|P09493.2|TPM1_HUMAN|sp|P08670.4|VIME_HUMAN|sp|P04637.4|P53_HUMAN	http://www.genome.jp/kegg-bin/show_pathway?hsa05206/hsa:7168%09red/hsa:7431%09red/hsa:7157%09red
Asparagine N-linked glycosylation	Reactome	R-HSA-446203	3	299	0.0261848	0.092936	sp|O60547.1|GMDS_HUMAN|sp|P27797.1|CALR_HUMAN|sp|P01009.3|A1AT_HUMAN	http://www.reactome.org/cgi-bin/eventbrowser_st_id?ST_ID=R-HSA-446203
Thyroid hormone signaling pathway	KEGG PATHWAY	hsa04919	2	118	0.0267065	0.092936	sp|P04637.4|P53_HUMAN|sp|P60709.1|ACTB_HUMAN	http://www.genome.jp/kegg-bin/show_pathway?hsa04919/hsa:7157%09red/hsa:60%09red
Leukocyte transendothelial migration	KEGG PATHWAY	hsa04670	2	118	0.0267065	0.092936	sp|P18206.4|VINC_HUMAN|sp|P60709.1|ACTB_HUMAN	http://www.genome.jp/kegg-bin/show_pathway?hsa04670/hsa:7414%09red/hsa:60%09red
TP53 Regulates Transcription of Death Receptors and Ligands	Reactome	R-HSA-6803211	1	12	0.0270669	0.092936	sp|P04637.4|P53_HUMAN	http://www.reactome.org/cgi-bin/eventbrowser_st_id?ST_ID=R-HSA-6803211
Gap junction degradation	Reactome	R-HSA-190873	1	12	0.0270669	0.092936	sp|P60709.1|ACTB_HUMAN	http://www.reactome.org/cgi-bin/eventbrowser_st_id?ST_ID=R-HSA-190873
Scavenging of heme from plasma	Reactome	R-HSA-2168880	1	12	0.0270669	0.092936	sp|P02647.1|APOA1_HUMAN	http://www.reactome.org/cgi-bin/eventbrowser_st_id?ST_ID=R-HSA-2168880
TP53 Regulates Transcription of Caspase Activators and Caspases	Reactome	R-HSA-6803207	1	12	0.0270669	0.092936	sp|P04637.4|P53_HUMAN	http://www.reactome.org/cgi-bin/eventbrowser_st_id?ST_ID=R-HSA-6803207
Cap-dependent Translation Initiation	Reactome	R-HSA-72737	2	120	0.0275336	0.0932346	sp|P39023.2|RL3_HUMAN|sp|Q15056.5|IF4H_HUMAN	http://www.reactome.org/cgi-bin/eventbrowser_st_id?ST_ID=R-HSA-72737
Eukaryotic Translation Initiation	Reactome	R-HSA-72613	2	120	0.0275336	0.0932346	sp|P39023.2|RL3_HUMAN|sp|Q15056.5|IF4H_HUMAN	http://www.reactome.org/cgi-bin/eventbrowser_st_id?ST_ID=R-HSA-72613
Platelet activation	KEGG PATHWAY	hsa04611	2	122	0.028371	0.0943349	sp|P02452.5|CO1A1_HUMAN|sp|P60709.1|ACTB_HUMAN	http://www.genome.jp/kegg-bin/show_pathway?hsa04611/hsa:1277%09red/hsa:60%09red
Oxidative Stress Induced Senescence	Reactome	R-HSA-2559580	2	122	0.028371	0.0943349	sp|Q9HCE1.2|MOV10_HUMAN|sp|P04637.4|P53_HUMAN	http://www.reactome.org/cgi-bin/eventbrowser_st_id?ST_ID=R-HSA-2559580
DNA Repair	Reactome	R-HSA-73894	3	311	0.0289231	0.0943349	sp|P04637.4|P53_HUMAN|sp|P60709.1|ACTB_HUMAN|sp|Q92878.1|RAD50_HUMAN	http://www.reactome.org/cgi-bin/eventbrowser_st_id?ST_ID=R-HSA-73894
Non-homologous end-joining	KEGG PATHWAY	hsa03450	1	13	0.0291187	0.0943349	sp|Q92878.1|RAD50_HUMAN	http://www.genome.jp/kegg-bin/show_pathway?hsa03450/hsa:10111%09red
TP53 Regulates Transcription of Genes Involved in G1 Cell Cycle Arrest	Reactome	R-HSA-6804116	1	13	0.0291187	0.0943349	sp|P04637.4|P53_HUMAN	http://www.reactome.org/cgi-bin/eventbrowser_st_id?ST_ID=R-HSA-6804116
Depolymerisation of the Nuclear Lamina	Reactome	R-HSA-4419969	1	13	0.0291187	0.0943349	sp|P20700.2|LMNB1_HUMAN	http://www.reactome.org/cgi-bin/eventbrowser_st_id?ST_ID=R-HSA-4419969
Signaling by SCF-KIT	Reactome	R-HSA-1433557	3	313	0.0293938	0.0943349	sp|Q9HCE1.2|MOV10_HUMAN|sp|P18206.4|VINC_HUMAN|sp|P60709.1|ACTB_HUMAN	http://www.reactome.org/cgi-bin/eventbrowser_st_id?ST_ID=R-HSA-1433557
Downstream signaling of activated FGFR4	Reactome	R-HSA-5654716	3	317	0.0303472	0.0943349	sp|Q9HCE1.2|MOV10_HUMAN|sp|P18206.4|VINC_HUMAN|sp|P60709.1|ACTB_HUMAN	http://www.reactome.org/cgi-bin/eventbrowser_st_id?ST_ID=R-HSA-5654716
Downstream signaling of activated FGFR3	Reactome	R-HSA-5654708	3	317	0.0303472	0.0943349	sp|Q9HCE1.2|MOV10_HUMAN|sp|P18206.4|VINC_HUMAN|sp|P60709.1|ACTB_HUMAN	http://www.reactome.org/cgi-bin/eventbrowser_st_id?ST_ID=R-HSA-5654708
Downstream signaling of activated FGFR2	Reactome	R-HSA-5654696	3	317	0.0303472	0.0943349	sp|Q9HCE1.2|MOV10_HUMAN|sp|P18206.4|VINC_HUMAN|sp|P60709.1|ACTB_HUMAN	http://www.reactome.org/cgi-bin/eventbrowser_st_id?ST_ID=R-HSA-5654696
Huntington disease	PANTHER	P00029	2	127	0.0305088	0.0943349	sp|P04637.4|P53_HUMAN|sp|P60709.1|ACTB_HUMAN	http://www.pantherdb.org/pathway/pathwayDiagram.jsp?catAccession=P00029
Generic Transcription Pathway	Reactome	R-HSA-212436	5	822	0.0307193	0.0943349	sp|Q9HCE1.2|MOV10_HUMAN|sp|P02649.1|APOE_HUMAN|sp|P32119.5|PRDX2_HUMAN|sp|P04637.4|P53_HUMAN|sp|Q92878.1|RAD50_HUMAN	http://www.reactome.org/cgi-bin/eventbrowser_st_id?ST_ID=R-HSA-212436
Signaling by FGFR4	Reactome	R-HSA-5654743	3	320	0.031073	0.0943349	sp|Q9HCE1.2|MOV10_HUMAN|sp|P18206.4|VINC_HUMAN|sp|P60709.1|ACTB_HUMAN	http://www.reactome.org/cgi-bin/eventbrowser_st_id?ST_ID=R-HSA-5654743
Downstream signaling of activated FGFR1	Reactome	R-HSA-5654687	3	320	0.031073	0.0943349	sp|Q9HCE1.2|MOV10_HUMAN|sp|P18206.4|VINC_HUMAN|sp|P60709.1|ACTB_HUMAN	http://www.reactome.org/cgi-bin/eventbrowser_st_id?ST_ID=R-HSA-5654687
Regulation of TP53 Activity through Association with Co-factors	Reactome	R-HSA-6804759	1	14	0.0311663	0.0943349	sp|P04637.4|P53_HUMAN	http://www.reactome.org/cgi-bin/eventbrowser_st_id?ST_ID=R-HSA-6804759
Regulation of pyruvate dehydrogenase (PDH) complex	Reactome	R-HSA-204174	1	14	0.0311663	0.0943349	NP_000275.1	http://www.reactome.org/cgi-bin/eventbrowser_st_id?ST_ID=R-HSA-204174
TP53 regulates transcription of several additional cell death genes whose specific roles in p53-dependent apoptosis remain uncertain	Reactome	R-HSA-6803205	1	14	0.0311663	0.0943349	sp|P04637.4|P53_HUMAN	http://www.reactome.org/cgi-bin/eventbrowser_st_id?ST_ID=R-HSA-6803205
Signaling by FGFR3	Reactome	R-HSA-5654741	3	321	0.0313169	0.0943349	sp|Q9HCE1.2|MOV10_HUMAN|sp|P18206.4|VINC_HUMAN|sp|P60709.1|ACTB_HUMAN	http://www.reactome.org/cgi-bin/eventbrowser_st_id?ST_ID=R-HSA-5654741
Signaling by FGFR1	Reactome	R-HSA-5654736	3	325	0.0323028	0.094524	sp|Q9HCE1.2|MOV10_HUMAN|sp|P18206.4|VINC_HUMAN|sp|P60709.1|ACTB_HUMAN	http://www.reactome.org/cgi-bin/eventbrowser_st_id?ST_ID=R-HSA-5654736
Mitotic Prophase	Reactome	R-HSA-68875	2	132	0.0327085	0.094524	sp|Q9NTJ3.2|SMC4_HUMAN|sp|P20700.2|LMNB1_HUMAN	http://www.reactome.org/cgi-bin/eventbrowser_st_id?ST_ID=R-HSA-68875
Hepatitis C	KEGG PATHWAY	hsa05160	2	133	0.0331557	0.094524	sp|Q05823.2|RN5A_HUMAN|sp|P04637.4|P53_HUMAN	http://www.genome.jp/kegg-bin/show_pathway?hsa05160/hsa:6041%09red/hsa:7157%09red
Cell-Cell communication	Reactome	R-HSA-1500931	2	133	0.0331557	0.094524	sp|Q15149.3|PLEC_HUMAN|sp|P60709.1|ACTB_HUMAN	http://www.reactome.org/cgi-bin/eventbrowser_st_id?ST_ID=R-HSA-1500931
SUMOylation of transcription factors	Reactome	R-HSA-3232118	1	15	0.0332096	0.094524	sp|P04637.4|P53_HUMAN	http://www.reactome.org/cgi-bin/eventbrowser_st_id?ST_ID=R-HSA-3232118
Anchoring fibril formation	Reactome	R-HSA-2214320	1	15	0.0332096	0.094524	sp|P02452.5|CO1A1_HUMAN	http://www.reactome.org/cgi-bin/eventbrowser_st_id?ST_ID=R-HSA-2214320
Constitutive Signaling by NOTCH1 HD Domain Mutants	Reactome	R-HSA-2691232	1	15	0.0332096	0.094524	sp|Q96AX9.3|MIB2_HUMAN	http://www.reactome.org/cgi-bin/eventbrowser_st_id?ST_ID=R-HSA-2691232
Platelet Adhesion to exposed collagen	Reactome	R-HSA-75892	1	15	0.0332096	0.094524	sp|P02452.5|CO1A1_HUMAN	http://www.reactome.org/cgi-bin/eventbrowser_st_id?ST_ID=R-HSA-75892
Signaling by NOTCH1 HD Domain Mutants in Cancer	Reactome	R-HSA-2691230	1	15	0.0332096	0.094524	sp|Q96AX9.3|MIB2_HUMAN	http://www.reactome.org/cgi-bin/eventbrowser_st_id?ST_ID=R-HSA-2691230
Downstream signal transduction	Reactome	R-HSA-186763	3	329	0.0333048	0.094524	sp|Q9HCE1.2|MOV10_HUMAN|sp|P18206.4|VINC_HUMAN|sp|P60709.1|ACTB_HUMAN	http://www.reactome.org/cgi-bin/eventbrowser_st_id?ST_ID=R-HSA-186763
DAP12 signaling	Reactome	R-HSA-2424491	3	333	0.0343229	0.0968538	sp|Q9HCE1.2|MOV10_HUMAN|sp|P18206.4|VINC_HUMAN|sp|P60709.1|ACTB_HUMAN	http://www.reactome.org/cgi-bin/eventbrowser_st_id?ST_ID=R-HSA-2424491
TGF-beta receptor signaling in EMT (epithelial to mesenchymal transition)	Reactome	R-HSA-2173791	1	16	0.0352486	0.0988975	sp|Q9P2M7.2|CING_HUMAN	http://www.reactome.org/cgi-bin/eventbrowser_st_id?ST_ID=R-HSA-2173791
Signaling by EGFR	Reactome	R-HSA-177929	3	338	0.0356182	0.0989981	sp|Q9HCE1.2|MOV10_HUMAN|sp|P18206.4|VINC_HUMAN|sp|P60709.1|ACTB_HUMAN	http://www.reactome.org/cgi-bin/eventbrowser_st_id?ST_ID=R-HSA-177929
Mitotic G1-G1/S phases	Reactome	R-HSA-453279	2	139	0.0358893	0.0989981	sp|Q7L590.2|MCM10_HUMAN|sp|P11388.3|TOP2A_HUMAN	http://www.reactome.org/cgi-bin/eventbrowser_st_id?ST_ID=R-HSA-453279
Influenza Life Cycle	Reactome	R-HSA-168255	2	139	0.0358893	0.0989981	sp|P39023.2|RL3_HUMAN|sp|P27797.1|CALR_HUMAN	http://www.reactome.org/cgi-bin/eventbrowser_st_id?ST_ID=R-HSA-168255
PI3K-Akt signaling pathway	KEGG PATHWAY	hsa04151	3	342	0.0366725	0.100593	sp|P02452.5|CO1A1_HUMAN|sp|Q16992.1|LWA_ANTEL|sp|P04637.4|P53_HUMAN	http://www.genome.jp/kegg-bin/show_pathway?hsa04151/hsa:1277%09red/hsa:256076%09red/hsa:7157%09red
Mitochondrial Fatty Acid Beta-Oxidation	Reactome	R-HSA-77289	1	17	0.0372834	0.101655	sp|Q6JQN1.1|ACD10_HUMAN	http://www.reactome.org/cgi-bin/eventbrowser_st_id?ST_ID=R-HSA-77289
DAP12 interactions	Reactome	R-HSA-2172127	3	345	0.0374737	0.101655	sp|Q9HCE1.2|MOV10_HUMAN|sp|P18206.4|VINC_HUMAN|sp|P60709.1|ACTB_HUMAN	http://www.reactome.org/cgi-bin/eventbrowser_st_id?ST_ID=R-HSA-2172127
Metabolism of vitamins and cofactors	Reactome	R-HSA-196854	2	144	0.0382317	0.102676	sp|P02649.1|APOE_HUMAN|sp|P02647.1|APOA1_HUMAN	http://www.reactome.org/cgi-bin/eventbrowser_st_id?ST_ID=R-HSA-196854
Signaling by FGFR2	Reactome	R-HSA-5654738	3	349	0.0385559	0.102676	sp|Q9HCE1.2|MOV10_HUMAN|sp|P18206.4|VINC_HUMAN|sp|P60709.1|ACTB_HUMAN	http://www.reactome.org/cgi-bin/eventbrowser_st_id?ST_ID=R-HSA-5654738
Fc epsilon receptor (FCERI) signaling	Reactome	R-HSA-2454202	3	350	0.0388289	0.102676	sp|Q9HCE1.2|MOV10_HUMAN|sp|P18206.4|VINC_HUMAN|sp|P60709.1|ACTB_HUMAN	http://www.reactome.org/cgi-bin/eventbrowser_st_id?ST_ID=R-HSA-2454202
Epigenetic regulation of gene expression	Reactome	R-HSA-212165	2	146	0.0391847	0.102676	sp|Q9NR30.5|DDX21_HUMAN|sp|P60709.1|ACTB_HUMAN	http://www.reactome.org/cgi-bin/eventbrowser_st_id?ST_ID=R-HSA-212165
Cell-extracellular matrix interactions	Reactome	R-HSA-446353	1	18	0.0393139	0.102676	sp|P60709.1|ACTB_HUMAN	http://www.reactome.org/cgi-bin/eventbrowser_st_id?ST_ID=R-HSA-446353
ABC transporters in lipid homeostasis	Reactome	R-HSA-1369062	1	18	0.0393139	0.102676	sp|P02647.1|APOA1_HUMAN	http://www.reactome.org/cgi-bin/eventbrowser_st_id?ST_ID=R-HSA-1369062
TP53 Regulates Transcription of Genes Involved in G2 Cell Cycle Arrest	Reactome	R-HSA-6804114	1	18	0.0393139	0.102676	sp|P04637.4|P53_HUMAN	http://www.reactome.org/cgi-bin/eventbrowser_st_id?ST_ID=R-HSA-6804114
Signaling by FGFR	Reactome	R-HSA-190236	3	355	0.040209	0.104458	sp|Q9HCE1.2|MOV10_HUMAN|sp|P18206.4|VINC_HUMAN|sp|P60709.1|ACTB_HUMAN	http://www.reactome.org/cgi-bin/eventbrowser_st_id?ST_ID=R-HSA-190236
Influenza Infection	Reactome	R-HSA-168254	2	150	0.0411176	0.105171	sp|P39023.2|RL3_HUMAN|sp|P27797.1|CALR_HUMAN	http://www.reactome.org/cgi-bin/eventbrowser_st_id?ST_ID=R-HSA-168254
DNA replication	PANTHER	P00017	1	19	0.0413402	0.105171	sp|P11388.3|TOP2A_HUMAN	http://www.pantherdb.org/pathway/pathwayDiagram.jsp?catAccession=P00017
@@DNA Replication	Reactome	R-HSA-69306	1	108	0.205746	0.238821	sp|Q7L590.2|MCM10_HUMAN	http://www.reactome.org/cgi-bin/eventbrowser_st_id?ST_ID=R-HSA-69306
Regulation of TP53 Activity through Methylation	Reactome	R-HSA-6804760	1	19	0.0413402	0.105171	sp|P04637.4|P53_HUMAN	http://www.reactome.org/cgi-bin/eventbrowser_st_id?ST_ID=R-HSA-6804760
Signaling by Hippo	Reactome	R-HSA-2028269	1	19	0.0413402	0.105171	sp|Q9Y2J4.3|AMOL2_HUMAN	http://www.reactome.org/cgi-bin/eventbrowser_st_id?ST_ID=R-HSA-2028269
Regulation of TP53 Activity	Reactome	R-HSA-5633007	2	152	0.0420974	0.106546	sp|P04637.4|P53_HUMAN|sp|Q92878.1|RAD50_HUMAN	http://www.reactome.org/cgi-bin/eventbrowser_st_id?ST_ID=R-HSA-5633007
NGF signalling via TRKA from the plasma membrane	Reactome	R-HSA-187037	3	363	0.0424684	0.106933	sp|Q9HCE1.2|MOV10_HUMAN|sp|P18206.4|VINC_HUMAN|sp|P60709.1|ACTB_HUMAN	http://www.reactome.org/cgi-bin/eventbrowser_st_id?ST_ID=R-HSA-187037
TP53 Regulates Transcription of Genes Involved in Cytochrome C Release	Reactome	R-HSA-6803204	1	20	0.0433623	0.108627	sp|P04637.4|P53_HUMAN	http://www.reactome.org/cgi-bin/eventbrowser_st_id?ST_ID=R-HSA-6803204
Phagosome	KEGG PATHWAY	hsa04145	2	155	0.0435835	0.108627	sp|P27797.1|CALR_HUMAN|sp|P60709.1|ACTB_HUMAN	http://www.genome.jp/kegg-bin/show_pathway?hsa04145/hsa:60%09red/hsa:811%09red
p53 pathway by glucose deprivation	PANTHER	P04397	1	21	0.0453802	0.111408	sp|P04637.4|P53_HUMAN	http://www.pantherdb.org/pathway/pathwayDiagram.jsp?catAccession=P04397
NOTCH2 Activation and Transmission of Signal to the Nucleus	Reactome	R-HSA-2979096	1	21	0.0453802	0.111408	sp|Q96AX9.3|MIB2_HUMAN	http://www.reactome.org/cgi-bin/eventbrowser_st_id?ST_ID=R-HSA-2979096
TP53 regulates transcription of additional cell cycle genes whose exact role in the p53 pathway remain uncertain	Reactome	R-HSA-6804115	1	21	0.0453802	0.111408	sp|P04637.4|P53_HUMAN	http://www.reactome.org/cgi-bin/eventbrowser_st_id?ST_ID=R-HSA-6804115
The citric acid (TCA) cycle and respiratory electron transport	Reactome	R-HSA-1428517	2	163	0.0476403	0.116375	sp|O95299.1|NDUAA_HUMAN|NP_000275.1	http://www.reactome.org/cgi-bin/eventbrowser_st_id?ST_ID=R-HSA-1428517
DNA Double-Strand Break Repair	Reactome	R-HSA-5693532	2	166	0.049196	0.118907	sp|P04637.4|P53_HUMAN|sp|Q92878.1|RAD50_HUMAN	http://www.reactome.org/cgi-bin/eventbrowser_st_id?ST_ID=R-HSA-5693532
Protein export	KEGG PATHWAY	hsa03060	1	23	0.0494033	0.118907	sp|P61011.1|SRP54_HUMAN	http://www.genome.jp/kegg-bin/show_pathway?hsa03060/hsa:6729%09red
Regulation of TP53 Activity through Acetylation	Reactome	R-HSA-6804758	1	23	0.0494033	0.118907	sp|P04637.4|P53_HUMAN	http://www.reactome.org/cgi-bin/eventbrowser_st_id?ST_ID=R-HSA-6804758
Alzheimer's disease	KEGG PATHWAY	hsa05010	2	168	0.0502433	0.120339	sp|P02649.1|APOE_HUMAN|sp|O95299.1|NDUAA_HUMAN	http://www.genome.jp/kegg-bin/show_pathway?hsa05010/hsa:4705%09red/hsa:348%09red
Vitamin digestion and absorption	KEGG PATHWAY	hsa04977	1	24	0.0514086	0.122532	sp|P02647.1|APOA1_HUMAN	http://www.genome.jp/kegg-bin/show_pathway?hsa04977/hsa:335%09red
Major pathway of rRNA processing in the nucleolus and cytosol	Reactome	R-HSA-6791226	2	173	0.0528967	0.124877	sp|P39023.2|RL3_HUMAN|sp|Q9BRS2.2|RIOK1_HUMAN	http://www.reactome.org/cgi-bin/eventbrowser_st_id?ST_ID=R-HSA-6791226
Glyoxylate metabolism and glycine degradation	Reactome	R-HSA-389661	1	25	0.0534097	0.124877	NP_000275.1	http://www.reactome.org/cgi-bin/eventbrowser_st_id?ST_ID=R-HSA-389661
Antigen Presentation: Folding, assembly and peptide loading of class I MHC	Reactome	R-HSA-983170	1	25	0.0534097	0.124877	sp|P27797.1|CALR_HUMAN	http://www.reactome.org/cgi-bin/eventbrowser_st_id?ST_ID=R-HSA-983170
G0 and Early G1	Reactome	R-HSA-1538133	1	25	0.0534097	0.124877	sp|P11388.3|TOP2A_HUMAN	http://www.reactome.org/cgi-bin/eventbrowser_st_id?ST_ID=R-HSA-1538133
Influenza A	KEGG PATHWAY	hsa05164	2	176	0.0545124	0.126851	sp|Q05823.2|RN5A_HUMAN|sp|P60709.1|ACTB_HUMAN	http://www.genome.jp/kegg-bin/show_pathway?hsa05164/hsa:6041%09red/hsa:60%09red
Resolution of D-loop Structures through Synthesis-Dependent Strand Annealing (SDSA)	Reactome	R-HSA-5693554	1	26	0.0554066	0.127124	sp|Q92878.1|RAD50_HUMAN	http://www.reactome.org/cgi-bin/eventbrowser_st_id?ST_ID=R-HSA-5693554
Calnexin/calreticulin cycle	Reactome	R-HSA-901042	1	26	0.0554066	0.127124	sp|P27797.1|CALR_HUMAN	http://www.reactome.org/cgi-bin/eventbrowser_st_id?ST_ID=R-HSA-901042
Separation of Sister Chromatids	Reactome	R-HSA-2467813	2	180	0.0566935	0.129472	sp|Q02224.2|CENPE_HUMAN|sp|P30622.2|CLIP1_HUMAN	http://www.reactome.org/cgi-bin/eventbrowser_st_id?ST_ID=R-HSA-2467813
Syndecan interactions	Reactome	R-HSA-3000170	1	27	0.0573994	0.130477	sp|P02452.5|CO1A1_HUMAN	http://www.reactome.org/cgi-bin/eventbrowser_st_id?ST_ID=R-HSA-3000170
rRNA processing in the nucleus and cytosol	Reactome	R-HSA-8868773	2	184	0.0589049	0.133283	sp|P39023.2|RL3_HUMAN|sp|Q9BRS2.2|RIOK1_HUMAN	http://www.reactome.org/cgi-bin/eventbrowser_st_id?ST_ID=R-HSA-8868773
Prefoldin mediated transfer of substrate to CCT/TriC	Reactome	R-HSA-389957	1	28	0.059388	0.133315	sp|P60709.1|ACTB_HUMAN	http://www.reactome.org/cgi-bin/eventbrowser_st_id?ST_ID=R-HSA-389957
G2/M Transition	Reactome	R-HSA-69275	2	185	0.0594624	0.133315	sp|O15078.2|CE290_HUMAN|sp|P04637.4|P53_HUMAN	http://www.reactome.org/cgi-bin/eventbrowser_st_id?ST_ID=R-HSA-69275
Herpes simplex infection	KEGG PATHWAY	hsa05168	2	186	0.0600218	0.133958	sp|Q05823.2|RN5A_HUMAN|sp|P04637.4|P53_HUMAN	http://www.genome.jp/kegg-bin/show_pathway?hsa05168/hsa:6041%09red/hsa:7157%09red
Mitotic G2-G2/M phases	Reactome	R-HSA-453274	2	187	0.0605829	0.134526	sp|O15078.2|CE290_HUMAN|sp|P04637.4|P53_HUMAN	http://www.reactome.org/cgi-bin/eventbrowser_st_id?ST_ID=R-HSA-453274
Thyroid cancer	KEGG PATHWAY	hsa05216	1	29	0.0613724	0.134526	sp|P04637.4|P53_HUMAN	http://www.genome.jp/kegg-bin/show_pathway?hsa05216/hsa:7157%09red
Homologous recombination	KEGG PATHWAY	hsa03440	1	29	0.0613724	0.134526	sp|Q92878.1|RAD50_HUMAN	http://www.genome.jp/kegg-bin/show_pathway?hsa03440/hsa:10111%09red
Activation of BH3-only proteins	Reactome	R-HSA-114452	1	29	0.0613724	0.134526	sp|P04637.4|P53_HUMAN	http://www.reactome.org/cgi-bin/eventbrowser_st_id?ST_ID=R-HSA-114452
Citrate cycle (TCA cycle)	KEGG PATHWAY	hsa00020	1	30	0.0633528	0.137593	NP_000275.1	http://www.genome.jp/kegg-bin/show_pathway?hsa00020/hsa:5160%09red
Activated NOTCH1 Transmits Signal to the Nucleus	Reactome	R-HSA-2122948	1	30	0.0633528	0.137593	sp|Q96AX9.3|MIB2_HUMAN	http://www.reactome.org/cgi-bin/eventbrowser_st_id?ST_ID=R-HSA-2122948
Metabolism of lipids and lipoproteins	Reactome	R-HSA-556833	4	707	0.0636123	0.137593	sp|P02649.1|APOE_HUMAN|sp|P02647.1|APOA1_HUMAN|sp|Q6JQN1.1|ACD10_HUMAN|sp|P53007.2|TXTP_HUMAN	http://www.reactome.org/cgi-bin/eventbrowser_st_id?ST_ID=R-HSA-556833
rRNA processing	Reactome	R-HSA-72312	2	194	0.0645614	0.138859	sp|P39023.2|RL3_HUMAN|sp|Q9BRS2.2|RIOK1_HUMAN	http://www.reactome.org/cgi-bin/eventbrowser_st_id?ST_ID=R-HSA-72312
Intra-Golgi and retrograde Golgi-to-ER traffic	Reactome	R-HSA-6811442	2	195	0.0651369	0.138859	sp|Q13439.1|GOGA4_HUMAN|sp|Q02224.2|CENPE_HUMAN	http://www.reactome.org/cgi-bin/eventbrowser_st_id?ST_ID=R-HSA-6811442
Interaction between L1 and Ankyrins	Reactome	R-HSA-445095	1	31	0.065329	0.138859	sp|P60709.1|ACTB_HUMAN	http://www.reactome.org/cgi-bin/eventbrowser_st_id?ST_ID=R-HSA-445095
Adherens junctions interactions	Reactome	R-HSA-418990	1	31	0.065329	0.138859	sp|P60709.1|ACTB_HUMAN	http://www.reactome.org/cgi-bin/eventbrowser_st_id?ST_ID=R-HSA-418990
Detoxification of Reactive Oxygen Species	Reactome	R-HSA-3299685	1	32	0.067301	0.139668	sp|P32119.5|PRDX2_HUMAN	http://www.reactome.org/cgi-bin/eventbrowser_st_id?ST_ID=R-HSA-3299685
Signaling by NOTCH2	Reactome	R-HSA-1980145	1	32	0.067301	0.139668	sp|Q96AX9.3|MIB2_HUMAN	http://www.reactome.org/cgi-bin/eventbrowser_st_id?ST_ID=R-HSA-1980145
Activation of the pre-replicative complex	Reactome	R-HSA-68962	1	32	0.067301	0.139668	sp|Q7L590.2|MCM10_HUMAN	http://www.reactome.org/cgi-bin/eventbrowser_st_id?ST_ID=R-HSA-68962
Cooperation of Prefoldin and TriC/CCT in actin and tubulin folding	Reactome	R-HSA-389958	1	32	0.067301	0.139668	sp|P60709.1|ACTB_HUMAN	http://www.reactome.org/cgi-bin/eventbrowser_st_id?ST_ID=R-HSA-389958
Gluconeogenesis	Reactome	R-HSA-70263	1	32	0.067301	0.139668	sp|P53007.2|TXTP_HUMAN	http://www.reactome.org/cgi-bin/eventbrowser_st_id?ST_ID=R-HSA-70263
Assembly of the primary cilium	Reactome	R-HSA-5617833	2	199	0.0674559	0.139668	sp|O15078.2|CE290_HUMAN|sp|Q5TB80.2|CE162_HUMAN	http://www.reactome.org/cgi-bin/eventbrowser_st_id?ST_ID=R-HSA-5617833
Signalling by NGF	Reactome	R-HSA-166520	3	441	0.0677005	0.139668	sp|Q9HCE1.2|MOV10_HUMAN|sp|P18206.4|VINC_HUMAN|sp|P60709.1|ACTB_HUMAN	http://www.reactome.org/cgi-bin/eventbrowser_st_id?ST_ID=R-HSA-166520
Inflammation mediated by chemokine and cytokine signaling pathway	PANTHER	P00031	2	202	0.0692131	0.139963	sp|A7E2Y1.3|MYH7B_HUMAN|sp|P60709.1|ACTB_HUMAN	http://www.pantherdb.org/pathway/pathwayDiagram.jsp?catAccession=P00031
Fructose and mannose metabolism	KEGG PATHWAY	hsa00051	1	33	0.069269	0.139963	sp|O60547.1|GMDS_HUMAN	http://www.genome.jp/kegg-bin/show_pathway?hsa00051/hsa:2762%09red
Cargo concentration in the ER	Reactome	R-HSA-5694530	1	33	0.069269	0.139963	sp|P01009.3|A1AT_HUMAN	http://www.reactome.org/cgi-bin/eventbrowser_st_id?ST_ID=R-HSA-5694530
Transcriptional regulation by the AP-2 (TFAP2) family of transcription factors	Reactome	R-HSA-8864260	1	33	0.069269	0.139963	sp|P02649.1|APOE_HUMAN	http://www.reactome.org/cgi-bin/eventbrowser_st_id?ST_ID=R-HSA-8864260
Resolution of D-loop Structures through Holliday Junction Intermediates	Reactome	R-HSA-5693568	1	33	0.069269	0.139963	sp|Q92878.1|RAD50_HUMAN	http://www.reactome.org/cgi-bin/eventbrowser_st_id?ST_ID=R-HSA-5693568
Epstein-Barr virus infection	KEGG PATHWAY	hsa05169	2	204	0.0703929	0.14103	sp|P08670.4|VIME_HUMAN|sp|P04637.4|P53_HUMAN	http://www.genome.jp/kegg-bin/show_pathway?hsa05169/hsa:7431%09red/hsa:7157%09red
Proteoglycans in cancer	KEGG PATHWAY	hsa05205	2	205	0.0709853	0.14103	sp|P04637.4|P53_HUMAN|sp|P60709.1|ACTB_HUMAN	http://www.genome.jp/kegg-bin/show_pathway?hsa05205/hsa:7157%09red/hsa:60%09red
Ovarian tumor domain proteases	Reactome	R-HSA-5689896	1	34	0.0712329	0.14103	sp|P04637.4|P53_HUMAN	http://www.reactome.org/cgi-bin/eventbrowser_st_id?ST_ID=R-HSA-5689896
Regulation of TP53 Degradation	Reactome	R-HSA-6804757	1	34	0.0712329	0.14103	sp|P04637.4|P53_HUMAN	http://www.reactome.org/cgi-bin/eventbrowser_st_id?ST_ID=R-HSA-6804757
Resolution of D-Loop Structures	Reactome	R-HSA-5693537	1	34	0.0712329	0.14103	sp|Q92878.1|RAD50_HUMAN	http://www.reactome.org/cgi-bin/eventbrowser_st_id?ST_ID=R-HSA-5693537
African trypanosomiasis	KEGG PATHWAY	hsa05143	1	35	0.0731926	0.142609	sp|P02647.1|APOA1_HUMAN	http://www.genome.jp/kegg-bin/show_pathway?hsa05143/hsa:335%09red
Regulation of TP53 Expression and Degradation	Reactome	R-HSA-6806003	1	35	0.0731926	0.142609	sp|P04637.4|P53_HUMAN	http://www.reactome.org/cgi-bin/eventbrowser_st_id?ST_ID=R-HSA-6806003
N-glycan trimming in the ER and Calnexin/Calreticulin cycle	Reactome	R-HSA-532668	1	35	0.0731926	0.142609	sp|P27797.1|CALR_HUMAN	http://www.reactome.org/cgi-bin/eventbrowser_st_id?ST_ID=R-HSA-532668
RHO GTPases Activate WASPs and WAVEs	Reactome	R-HSA-5663213	1	35	0.0731926	0.142609	sp|P60709.1|ACTB_HUMAN	http://www.reactome.org/cgi-bin/eventbrowser_st_id?ST_ID=R-HSA-5663213
Regulation of actin cytoskeleton	KEGG PATHWAY	hsa04810	2	215	0.0769982	0.147875	sp|P18206.4|VINC_HUMAN|sp|P60709.1|ACTB_HUMAN	http://www.genome.jp/kegg-bin/show_pathway?hsa04810/hsa:7414%09red/hsa:60%09red
HDR through Single Strand Annealing (SSA)	Reactome	R-HSA-5685938	1	37	0.0770999	0.147875	sp|Q92878.1|RAD50_HUMAN	http://www.reactome.org/cgi-bin/eventbrowser_st_id?ST_ID=R-HSA-5685938
Activation of ATR in response to replication stress	Reactome	R-HSA-176187	1	37	0.0770999	0.147875	sp|Q7L590.2|MCM10_HUMAN	http://www.reactome.org/cgi-bin/eventbrowser_st_id?ST_ID=R-HSA-176187
Nuclear signaling by ERBB4	Reactome	R-HSA-1251985	1	37	0.0770999	0.147875	sp|P14136.1|GFAP_HUMAN	http://www.reactome.org/cgi-bin/eventbrowser_st_id?ST_ID=R-HSA-1251985
Blood coagulation	PANTHER	P00011	1	38	0.0790475	0.149854	sp|P01009.3|A1AT_HUMAN	http://www.pantherdb.org/pathway/pathwayDiagram.jsp?catAccession=P00011
DNA Damage Recognition in GG-NER	Reactome	R-HSA-5696394	1	38	0.0790475	0.149854	sp|P60709.1|ACTB_HUMAN	http://www.reactome.org/cgi-bin/eventbrowser_st_id?ST_ID=R-HSA-5696394
Association of TriC/CCT with target proteins during biosynthesis	Reactome	R-HSA-390471	1	38	0.0790475	0.149854	sp|P04637.4|P53_HUMAN	http://www.reactome.org/cgi-bin/eventbrowser_st_id?ST_ID=R-HSA-390471
Presynaptic phase of homologous DNA pairing and strand exchange	Reactome	R-HSA-5693616	1	39	0.0809909	0.151371	sp|Q92878.1|RAD50_HUMAN	http://www.reactome.org/cgi-bin/eventbrowser_st_id?ST_ID=R-HSA-5693616
SHC1 events in EGFR signaling	Reactome	R-HSA-180336	2	226	0.0837912	0.151371	sp|P18206.4|VINC_HUMAN|sp|P60709.1|ACTB_HUMAN	http://www.reactome.org/cgi-bin/eventbrowser_st_id?ST_ID=R-HSA-180336
SOS-mediated signalling	Reactome	R-HSA-112412	2	226	0.0837912	0.151371	sp|P18206.4|VINC_HUMAN|sp|P60709.1|ACTB_HUMAN	http://www.reactome.org/cgi-bin/eventbrowser_st_id?ST_ID=R-HSA-112412
GRB2 events in EGFR signaling	Reactome	R-HSA-179812	2	226	0.0837912	0.151371	sp|P18206.4|VINC_HUMAN|sp|P60709.1|ACTB_HUMAN	http://www.reactome.org/cgi-bin/eventbrowser_st_id?ST_ID=R-HSA-179812
SHC1 events in ERBB4 signaling	Reactome	R-HSA-1250347	2	226	0.0837912	0.151371	sp|P18206.4|VINC_HUMAN|sp|P60709.1|ACTB_HUMAN	http://www.reactome.org/cgi-bin/eventbrowser_st_id?ST_ID=R-HSA-1250347
RAF/MAP kinase cascade	Reactome	R-HSA-5673001	2	226	0.0837912	0.151371	sp|P18206.4|VINC_HUMAN|sp|P60709.1|ACTB_HUMAN	http://www.reactome.org/cgi-bin/eventbrowser_st_id?ST_ID=R-HSA-5673001
FRS-mediated FGFR1 signaling	Reactome	R-HSA-5654693	2	227	0.0844177	0.151371	sp|P18206.4|VINC_HUMAN|sp|P60709.1|ACTB_HUMAN	http://www.reactome.org/cgi-bin/eventbrowser_st_id?ST_ID=R-HSA-5654693
FRS-mediated FGFR3 signaling	Reactome	R-HSA-5654706	2	227	0.0844177	0.151371	sp|P18206.4|VINC_HUMAN|sp|P60709.1|ACTB_HUMAN	http://www.reactome.org/cgi-bin/eventbrowser_st_id?ST_ID=R-HSA-5654706
FRS-mediated FGFR4 signaling	Reactome	R-HSA-5654712	2	227	0.0844177	0.151371	sp|P18206.4|VINC_HUMAN|sp|P60709.1|ACTB_HUMAN	http://www.reactome.org/cgi-bin/eventbrowser_st_id?ST_ID=R-HSA-5654712
FRS-mediated FGFR2 signaling	Reactome	R-HSA-5654700	2	227	0.0844177	0.151371	sp|P18206.4|VINC_HUMAN|sp|P60709.1|ACTB_HUMAN	http://www.reactome.org/cgi-bin/eventbrowser_st_id?ST_ID=R-HSA-5654700
Bladder cancer	KEGG PATHWAY	hsa05219	1	41	0.0848657	0.151371	sp|P04637.4|P53_HUMAN	http://www.genome.jp/kegg-bin/show_pathway?hsa05219/hsa:7157%09red
Fat digestion and absorption	KEGG PATHWAY	hsa04975	1	41	0.0848657	0.151371	sp|P02647.1|APOA1_HUMAN	http://www.genome.jp/kegg-bin/show_pathway?hsa04975/hsa:335%09red
EPHB-mediated forward signaling	Reactome	R-HSA-3928662	1	41	0.0848657	0.151371	sp|P60709.1|ACTB_HUMAN	http://www.reactome.org/cgi-bin/eventbrowser_st_id?ST_ID=R-HSA-3928662
SUMOylation of DNA replication proteins	Reactome	R-HSA-4615885	1	41	0.0848657	0.151371	sp|P11388.3|TOP2A_HUMAN	http://www.reactome.org/cgi-bin/eventbrowser_st_id?ST_ID=R-HSA-4615885
Signalling to p38 via RIT and RIN	Reactome	R-HSA-187706	2	230	0.0863057	0.151371	sp|P18206.4|VINC_HUMAN|sp|P60709.1|ACTB_HUMAN	http://www.reactome.org/cgi-bin/eventbrowser_st_id?ST_ID=R-HSA-187706
ARMS-mediated activation	Reactome	R-HSA-170984	2	230	0.0863057	0.151371	sp|P18206.4|VINC_HUMAN|sp|P60709.1|ACTB_HUMAN	http://www.reactome.org/cgi-bin/eventbrowser_st_id?ST_ID=R-HSA-170984
NCAM1 interactions	Reactome	R-HSA-419037	1	42	0.0867971	0.151371	sp|Q16992.1|LWA_ANTEL	http://www.reactome.org/cgi-bin/eventbrowser_st_id?ST_ID=R-HSA-419037
Signaling by Retinoic Acid	Reactome	R-HSA-5362517	1	42	0.0867971	0.151371	NP_000275.1	http://www.reactome.org/cgi-bin/eventbrowser_st_id?ST_ID=R-HSA-5362517
Intrinsic Pathway for Apoptosis	Reactome	R-HSA-109606	1	42	0.0867971	0.151371	sp|P04637.4|P53_HUMAN	http://www.reactome.org/cgi-bin/eventbrowser_st_id?ST_ID=R-HSA-109606
Homologous DNA Pairing and Strand Exchange	Reactome	R-HSA-5693579	1	42	0.0867971	0.151371	sp|Q92878.1|RAD50_HUMAN	http://www.reactome.org/cgi-bin/eventbrowser_st_id?ST_ID=R-HSA-5693579
MAPK1/MAPK3 signaling	Reactome	R-HSA-5684996	2	231	0.0869379	0.151371	sp|P18206.4|VINC_HUMAN|sp|P60709.1|ACTB_HUMAN	http://www.reactome.org/cgi-bin/eventbrowser_st_id?ST_ID=R-HSA-5684996
Frs2-mediated activation	Reactome	R-HSA-170968	2	231	0.0869379	0.151371	sp|P18206.4|VINC_HUMAN|sp|P60709.1|ACTB_HUMAN	http://www.reactome.org/cgi-bin/eventbrowser_st_id?ST_ID=R-HSA-170968
Signaling by Leptin	Reactome	R-HSA-2586552	2	232	0.0875715	0.151935	sp|P18206.4|VINC_HUMAN|sp|P60709.1|ACTB_HUMAN	http://www.reactome.org/cgi-bin/eventbrowser_st_id?ST_ID=R-HSA-2586552
Prolonged ERK activation events	Reactome	R-HSA-169893	2	233	0.0882065	0.152498	sp|P18206.4|VINC_HUMAN|sp|P60709.1|ACTB_HUMAN	http://www.reactome.org/cgi-bin/eventbrowser_st_id?ST_ID=R-HSA-169893
Interleukin receptor SHC signaling	Reactome	R-HSA-912526	2	236	0.0901198	0.155259	sp|P18206.4|VINC_HUMAN|sp|P60709.1|ACTB_HUMAN	http://www.reactome.org/cgi-bin/eventbrowser_st_id?ST_ID=R-HSA-912526
TP53 Regulates Transcription of Cell Death Genes	Reactome	R-HSA-5633008	1	44	0.0906477	0.155273	sp|P04637.4|P53_HUMAN	http://www.reactome.org/cgi-bin/eventbrowser_st_id?ST_ID=R-HSA-5633008
Signalling to RAS	Reactome	R-HSA-167044	2	237	0.0907603	0.155273	sp|P18206.4|VINC_HUMAN|sp|P60709.1|ACTB_HUMAN	http://www.reactome.org/cgi-bin/eventbrowser_st_id?ST_ID=R-HSA-167044
VEGFR2 mediated cell proliferation	Reactome	R-HSA-5218921	2	238	0.0914022	0.155828	sp|P18206.4|VINC_HUMAN|sp|P60709.1|ACTB_HUMAN	http://www.reactome.org/cgi-bin/eventbrowser_st_id?ST_ID=R-HSA-5218921
Nuclear Envelope Breakdown	Reactome	R-HSA-2980766	1	45	0.092567	0.157268	sp|P20700.2|LMNB1_HUMAN	http://www.reactome.org/cgi-bin/eventbrowser_st_id?ST_ID=R-HSA-2980766
Recycling pathway of L1	Reactome	R-HSA-437239	1	46	0.0944822	0.159124	sp|P60709.1|ACTB_HUMAN	http://www.reactome.org/cgi-bin/eventbrowser_st_id?ST_ID=R-HSA-437239
Interleukin-2 signaling	Reactome	R-HSA-451927	2	243	0.0946317	0.159124	sp|P18206.4|VINC_HUMAN|sp|P60709.1|ACTB_HUMAN	http://www.reactome.org/cgi-bin/eventbrowser_st_id?ST_ID=R-HSA-451927
Signalling to ERKs	Reactome	R-HSA-187687	2	244	0.0952815	0.15967	sp|P18206.4|VINC_HUMAN|sp|P60709.1|ACTB_HUMAN	http://www.reactome.org/cgi-bin/eventbrowser_st_id?ST_ID=R-HSA-187687
Pyruvate metabolism and Citric Acid (TCA) cycle	Reactome	R-HSA-71406	1	47	0.0963935	0.159896	NP_000275.1	http://www.reactome.org/cgi-bin/eventbrowser_st_id?ST_ID=R-HSA-71406
Gap junction trafficking	Reactome	R-HSA-190828	1	47	0.0963935	0.159896	sp|P60709.1|ACTB_HUMAN	http://www.reactome.org/cgi-bin/eventbrowser_st_id?ST_ID=R-HSA-190828
superpathway of conversion of glucose to acetyl CoA and entry into the TCA cycle	BioCyc	PWY66-407	1	47	0.0963935	0.159896	NP_000275.1	http://biocyc.org/HUMAN/NEW-IMAGE?type=NIL&object=PWY66-407
Amino sugar and nucleotide sugar metabolism	KEGG PATHWAY	hsa00520	1	48	0.0983008	0.161294	sp|O60547.1|GMDS_HUMAN	http://www.genome.jp/kegg-bin/show_pathway?hsa00520/hsa:2762%09red
TP53 Regulates Transcription of Cell Cycle Genes	Reactome	R-HSA-6791312	1	48	0.0983008	0.161294	sp|P04637.4|P53_HUMAN	http://www.reactome.org/cgi-bin/eventbrowser_st_id?ST_ID=R-HSA-6791312
Gap junction trafficking and regulation	Reactome	R-HSA-157858	1	48	0.0983008	0.161294	sp|P60709.1|ACTB_HUMAN	http://www.reactome.org/cgi-bin/eventbrowser_st_id?ST_ID=R-HSA-157858
FCERI mediated MAPK activation	Reactome	R-HSA-2871796	2	249	0.0985502	0.161294	sp|P18206.4|VINC_HUMAN|sp|P60709.1|ACTB_HUMAN	http://www.reactome.org/cgi-bin/eventbrowser_st_id?ST_ID=R-HSA-2871796
RET signaling	Reactome	R-HSA-8853659	2	251	0.0998665	0.161831	sp|P18206.4|VINC_HUMAN|sp|P60709.1|ACTB_HUMAN	http://www.reactome.org/cgi-bin/eventbrowser_st_id?ST_ID=R-HSA-8853659
EPH-ephrin mediated repulsion of cells	Reactome	R-HSA-3928665	1	49	0.100204	0.161831	sp|P60709.1|ACTB_HUMAN	http://www.reactome.org/cgi-bin/eventbrowser_st_id?ST_ID=R-HSA-3928665
Retrograde transport at the Trans-Golgi-Network	Reactome	R-HSA-6811440	1	49	0.100204	0.161831	sp|Q13439.1|GOGA4_HUMAN	http://www.reactome.org/cgi-bin/eventbrowser_st_id?ST_ID=R-HSA-6811440
Fatty Acyl-CoA Biosynthesis	Reactome	R-HSA-75105	1	49	0.100204	0.161831	sp|P53007.2|TXTP_HUMAN	http://www.reactome.org/cgi-bin/eventbrowser_st_id?ST_ID=R-HSA-75105
Interleukin-3, 5 and GM-CSF signaling	Reactome	R-HSA-512988	2	252	0.100527	0.161831	sp|P18206.4|VINC_HUMAN|sp|P60709.1|ACTB_HUMAN	http://www.reactome.org/cgi-bin/eventbrowser_st_id?ST_ID=R-HSA-512988
Vibrio cholerae infection	KEGG PATHWAY	hsa05110	1	51	0.103999	0.166874	sp|P60709.1|ACTB_HUMAN	http://www.genome.jp/kegg-bin/show_pathway?hsa05110/hsa:60%09red
HTLV-I infection	KEGG PATHWAY	hsa05166	2	259	0.105181	0.168221	sp|P27797.1|CALR_HUMAN|sp|P04637.4|P53_HUMAN	http://www.genome.jp/kegg-bin/show_pathway?hsa05166/hsa:7157%09red/hsa:811%09red
Endometrial cancer	KEGG PATHWAY	hsa05213	1	52	0.10589	0.168259	sp|P04637.4|P53_HUMAN	http://www.genome.jp/kegg-bin/show_pathway?hsa05213/hsa:7157%09red
Autodegradation of the E3 ubiquitin ligase COP1	Reactome	R-HSA-349425	1	52	0.10589	0.168259	sp|P04637.4|P53_HUMAN	http://www.reactome.org/cgi-bin/eventbrowser_st_id?ST_ID=R-HSA-349425
Axon guidance	Reactome	R-HSA-422475	3	549	0.111314	0.173482	sp|P18206.4|VINC_HUMAN|sp|Q16992.1|LWA_ANTEL|sp|P60709.1|ACTB_HUMAN	http://www.reactome.org/cgi-bin/eventbrowser_st_id?ST_ID=R-HSA-422475
Pathogenic Escherichia coli infection	KEGG PATHWAY	hsa05130	1	55	0.111541	0.173482	sp|P60709.1|ACTB_HUMAN	http://www.genome.jp/kegg-bin/show_pathway?hsa05130/hsa:60%09red
Basal cell carcinoma	KEGG PATHWAY	hsa05217	1	55	0.111541	0.173482	sp|P04637.4|P53_HUMAN	http://www.genome.jp/kegg-bin/show_pathway?hsa05217/hsa:7157%09red
Stabilization of p53	Reactome	R-HSA-69541	1	55	0.111541	0.173482	sp|P04637.4|P53_HUMAN	http://www.reactome.org/cgi-bin/eventbrowser_st_id?ST_ID=R-HSA-69541
Complex I biogenesis	Reactome	R-HSA-6799198	1	55	0.111541	0.173482	sp|O95299.1|NDUAA_HUMAN	http://www.reactome.org/cgi-bin/eventbrowser_st_id?ST_ID=R-HSA-6799198
GPVI-mediated activation cascade	Reactome	R-HSA-114604	1	55	0.111541	0.173482	sp|P02452.5|CO1A1_HUMAN	http://www.reactome.org/cgi-bin/eventbrowser_st_id?ST_ID=R-HSA-114604
Non-small cell lung cancer	KEGG PATHWAY	hsa05223	1	56	0.113417	0.173482	sp|P04637.4|P53_HUMAN	http://www.genome.jp/kegg-bin/show_pathway?hsa05223/hsa:7157%09red
Signaling by NOTCH1 in Cancer	Reactome	R-HSA-2644603	1	56	0.113417	0.173482	sp|Q96AX9.3|MIB2_HUMAN	http://www.reactome.org/cgi-bin/eventbrowser_st_id?ST_ID=R-HSA-2644603
Constitutive Signaling by NOTCH1 PEST Domain Mutants	Reactome	R-HSA-2644606	1	56	0.113417	0.173482	sp|Q96AX9.3|MIB2_HUMAN	http://www.reactome.org/cgi-bin/eventbrowser_st_id?ST_ID=R-HSA-2644606
Signaling by NOTCH1 PEST Domain Mutants in Cancer	Reactome	R-HSA-2644602	1	56	0.113417	0.173482	sp|Q96AX9.3|MIB2_HUMAN	http://www.reactome.org/cgi-bin/eventbrowser_st_id?ST_ID=R-HSA-2644602
Signaling by NOTCH1 HD+PEST Domain Mutants in Cancer	Reactome	R-HSA-2894858	1	56	0.113417	0.173482	sp|Q96AX9.3|MIB2_HUMAN	http://www.reactome.org/cgi-bin/eventbrowser_st_id?ST_ID=R-HSA-2894858
Constitutive Signaling by NOTCH1 HD+PEST Domain Mutants	Reactome	R-HSA-2894862	1	56	0.113417	0.173482	sp|Q96AX9.3|MIB2_HUMAN	http://www.reactome.org/cgi-bin/eventbrowser_st_id?ST_ID=R-HSA-2894862
IRS-mediated signalling	Reactome	R-HSA-112399	2	276	0.11672	0.177236	sp|P18206.4|VINC_HUMAN|sp|P60709.1|ACTB_HUMAN	http://www.reactome.org/cgi-bin/eventbrowser_st_id?ST_ID=R-HSA-112399
Regulation of actin dynamics for phagocytic cup formation	Reactome	R-HSA-2029482	1	58	0.117156	0.177236	sp|P60709.1|ACTB_HUMAN	http://www.reactome.org/cgi-bin/eventbrowser_st_id?ST_ID=R-HSA-2029482
Insulin receptor signalling cascade	Reactome	R-HSA-74751	2	279	0.118789	0.177236	sp|P18206.4|VINC_HUMAN|sp|P60709.1|ACTB_HUMAN	http://www.reactome.org/cgi-bin/eventbrowser_st_id?ST_ID=R-HSA-74751
Non-integrin membrane-ECM interactions	Reactome	R-HSA-3000171	1	59	0.11902	0.177236	sp|P02452.5|CO1A1_HUMAN	http://www.reactome.org/cgi-bin/eventbrowser_st_id?ST_ID=R-HSA-3000171
Translation initiation complex formation	Reactome	R-HSA-72649	1	59	0.11902	0.177236	sp|Q15056.5|IF4H_HUMAN	http://www.reactome.org/cgi-bin/eventbrowser_st_id?ST_ID=R-HSA-72649
Kinesins	Reactome	R-HSA-983189	1	59	0.11902	0.177236	sp|Q02224.2|CENPE_HUMAN	http://www.reactome.org/cgi-bin/eventbrowser_st_id?ST_ID=R-HSA-983189
Ribosomal scanning and start codon recognition	Reactome	R-HSA-72702	1	59	0.11902	0.177236	sp|Q15056.5|IF4H_HUMAN	http://www.reactome.org/cgi-bin/eventbrowser_st_id?ST_ID=R-HSA-72702
IGF1R signaling cascade	Reactome	R-HSA-2428924	2	280	0.119481	0.177236	sp|P18206.4|VINC_HUMAN|sp|P60709.1|ACTB_HUMAN	http://www.reactome.org/cgi-bin/eventbrowser_st_id?ST_ID=R-HSA-2428924
Signaling by Type 1 Insulin-like Growth Factor 1 Receptor (IGF1R)	Reactome	R-HSA-2404192	2	280	0.119481	0.177236	sp|P18206.4|VINC_HUMAN|sp|P60709.1|ACTB_HUMAN	http://www.reactome.org/cgi-bin/eventbrowser_st_id?ST_ID=R-HSA-2404192
IRS-related events triggered by IGF1R	Reactome	R-HSA-2428928	2	280	0.119481	0.177236	sp|P18206.4|VINC_HUMAN|sp|P60709.1|ACTB_HUMAN	http://www.reactome.org/cgi-bin/eventbrowser_st_id?ST_ID=R-HSA-2428928
Viral myocarditis	KEGG PATHWAY	hsa05416	1	60	0.12088	0.178235	sp|P60709.1|ACTB_HUMAN	http://www.genome.jp/kegg-bin/show_pathway?hsa05416/hsa:60%09red
Activation of the mRNA upon binding of the cap-binding complex and eIFs, and subsequent binding to 43S	Reactome	R-HSA-72662	1	60	0.12088	0.178235	sp|Q15056.5|IF4H_HUMAN	http://www.reactome.org/cgi-bin/eventbrowser_st_id?ST_ID=R-HSA-72662
Ca2+ pathway	Reactome	R-HSA-4086398	1	61	0.122737	0.179892	sp|Q9HCE1.2|MOV10_HUMAN	http://www.reactome.org/cgi-bin/eventbrowser_st_id?ST_ID=R-HSA-4086398
Cell-cell junction organization	Reactome	R-HSA-421270	1	61	0.122737	0.179892	sp|P60709.1|ACTB_HUMAN	http://www.reactome.org/cgi-bin/eventbrowser_st_id?ST_ID=R-HSA-421270
Metabolism	Reactome	R-HSA-1430728	7	1975	0.124546	0.181523	sp|Q6JQN1.1|ACD10_HUMAN|sp|P53007.2|TXTP_HUMAN|sp|P02649.1|APOE_HUMAN|sp|P02647.1|APOA1_HUMAN|sp|O95299.1|NDUAA_HUMAN|NP_000275.1|sp|P39023.2|RL3_HUMAN	http://www.reactome.org/cgi-bin/eventbrowser_st_id?ST_ID=R-HSA-1430728
Colorectal cancer	KEGG PATHWAY	hsa05210	1	62	0.124589	0.181523	sp|P04637.4|P53_HUMAN	http://www.genome.jp/kegg-bin/show_pathway?hsa05210/hsa:7157%09red
Synthesis of substrates in N-glycan biosythesis	Reactome	R-HSA-446219	1	63	0.126438	0.183671	sp|O60547.1|GMDS_HUMAN	http://www.reactome.org/cgi-bin/eventbrowser_st_id?ST_ID=R-HSA-446219
p53-Dependent G1/S DNA damage checkpoint	Reactome	R-HSA-69580	1	64	0.128282	0.185255	sp|P04637.4|P53_HUMAN	http://www.reactome.org/cgi-bin/eventbrowser_st_id?ST_ID=R-HSA-69580
p53-Dependent G1 DNA Damage Response	Reactome	R-HSA-69563	1	64	0.128282	0.185255	sp|P04637.4|P53_HUMAN	http://www.reactome.org/cgi-bin/eventbrowser_st_id?ST_ID=R-HSA-69563
Wnt signaling pathway	PANTHER	P00057	2	294	0.129269	0.185589	sp|A7E2Y1.3|MYH7B_HUMAN|sp|P04637.4|P53_HUMAN	http://www.pantherdb.org/pathway/pathwayDiagram.jsp?catAccession=P00057
@@Wnt signaling pathway	KEGG PATHWAY	hsa04310	1	143	0.262472	0.282618	sp|P04637.4|P53_HUMAN	http://www.genome.jp/kegg-bin/show_pathway?hsa04310/hsa:7157%09red
Deubiquitination	Reactome	R-HSA-5688426	2	294	0.129269	0.185589	sp|P04637.4|P53_HUMAN|sp|P60709.1|ACTB_HUMAN	http://www.reactome.org/cgi-bin/eventbrowser_st_id?ST_ID=R-HSA-5688426
Glioma	KEGG PATHWAY	hsa05214	1	65	0.130123	0.186269	sp|P04637.4|P53_HUMAN	http://www.genome.jp/kegg-bin/show_pathway?hsa05214/hsa:7157%09red
Pancreatic cancer	KEGG PATHWAY	hsa05212	1	66	0.13196	0.187261	sp|P04637.4|P53_HUMAN	http://www.genome.jp/kegg-bin/show_pathway?hsa05212/hsa:7157%09red
G1/S DNA Damage Checkpoints	Reactome	R-HSA-69615	1	66	0.13196	0.187261	sp|P04637.4|P53_HUMAN	http://www.reactome.org/cgi-bin/eventbrowser_st_id?ST_ID=R-HSA-69615
Interferon alpha/beta signaling	Reactome	R-HSA-909733	1	66	0.13196	0.187261	sp|Q05823.2|RN5A_HUMAN	http://www.reactome.org/cgi-bin/eventbrowser_st_id?ST_ID=R-HSA-909733
Glycolysis / Gluconeogenesis	KEGG PATHWAY	hsa00010	1	67	0.133793	0.188692	NP_000275.1	http://www.genome.jp/kegg-bin/show_pathway?hsa00010/hsa:5160%09red
HDR through Homologous Recombination (HRR)	Reactome	R-HSA-5685942	1	67	0.133793	0.188692	sp|Q92878.1|RAD50_HUMAN	http://www.reactome.org/cgi-bin/eventbrowser_st_id?ST_ID=R-HSA-5685942
Loss of proteins required for interphase microtubule organization from the centrosome	Reactome	R-HSA-380284	1	68	0.135622	0.188692	sp|O15078.2|CE290_HUMAN	http://www.reactome.org/cgi-bin/eventbrowser_st_id?ST_ID=R-HSA-380284
TP53 Regulates Transcription of DNA Repair Genes	Reactome	R-HSA-6796648	1	68	0.135622	0.188692	sp|P04637.4|P53_HUMAN	http://www.reactome.org/cgi-bin/eventbrowser_st_id?ST_ID=R-HSA-6796648
Loss of Nlp from mitotic centrosomes	Reactome	R-HSA-380259	1	68	0.135622	0.188692	sp|O15078.2|CE290_HUMAN	http://www.reactome.org/cgi-bin/eventbrowser_st_id?ST_ID=R-HSA-380259
COPII (Coat Protein 2) Mediated Vesicle Transport	Reactome	R-HSA-204005	1	68	0.135622	0.188692	sp|P01009.3|A1AT_HUMAN	http://www.reactome.org/cgi-bin/eventbrowser_st_id?ST_ID=R-HSA-204005
Signaling by Insulin receptor	Reactome	R-HSA-74752	2	303	0.135659	0.188692	sp|P18206.4|VINC_HUMAN|sp|P60709.1|ACTB_HUMAN	http://www.reactome.org/cgi-bin/eventbrowser_st_id?ST_ID=R-HSA-74752
p53 signaling pathway	KEGG PATHWAY	hsa04115	1	69	0.137448	0.190104	sp|P04637.4|P53_HUMAN	http://www.genome.jp/kegg-bin/show_pathway?hsa04115/hsa:7157%09red
Nonhomologous End-Joining (NHEJ)	Reactome	R-HSA-5693571	1	69	0.137448	0.190104	sp|Q92878.1|RAD50_HUMAN	http://www.reactome.org/cgi-bin/eventbrowser_st_id?ST_ID=R-HSA-5693571
Signaling by NOTCH1	Reactome	R-HSA-1980143	1	70	0.139269	0.192082	sp|Q96AX9.3|MIB2_HUMAN	http://www.reactome.org/cgi-bin/eventbrowser_st_id?ST_ID=R-HSA-1980143
VEGFA-VEGFR2 Pathway	Reactome	R-HSA-4420097	2	309	0.139957	0.19249	sp|P18206.4|VINC_HUMAN|sp|P60709.1|ACTB_HUMAN	http://www.reactome.org/cgi-bin/eventbrowser_st_id?ST_ID=R-HSA-4420097
Melanoma	KEGG PATHWAY	hsa05218	1	71	0.141087	0.192963	sp|P04637.4|P53_HUMAN	http://www.genome.jp/kegg-bin/show_pathway?hsa05218/hsa:7157%09red
AURKA Activation by TPX2	Reactome	R-HSA-8854518	1	71	0.141087	0.192963	sp|O15078.2|CE290_HUMAN	http://www.reactome.org/cgi-bin/eventbrowser_st_id?ST_ID=R-HSA-8854518
PPAR signaling pathway	KEGG PATHWAY	hsa03320	1	72	0.142901	0.194362	sp|P02647.1|APOA1_HUMAN	http://www.genome.jp/kegg-bin/show_pathway?hsa03320/hsa:335%09red
Signaling by TGF-beta Receptor Complex	Reactome	R-HSA-170834	1	72	0.142901	0.194362	sp|Q9P2M7.2|CING_HUMAN	http://www.reactome.org/cgi-bin/eventbrowser_st_id?ST_ID=R-HSA-170834
Chronic myeloid leukemia	KEGG PATHWAY	hsa05220	1	73	0.144712	0.195202	sp|P04637.4|P53_HUMAN	http://www.genome.jp/kegg-bin/show_pathway?hsa05220/hsa:7157%09red
Condensation of Prophase Chromosomes	Reactome	R-HSA-2299718	1	73	0.144712	0.195202	sp|Q9NTJ3.2|SMC4_HUMAN	http://www.reactome.org/cgi-bin/eventbrowser_st_id?ST_ID=R-HSA-2299718
Removal of licensing factors from origins	Reactome	R-HSA-69300	1	73	0.144712	0.195202	sp|Q7L590.2|MCM10_HUMAN	http://www.reactome.org/cgi-bin/eventbrowser_st_id?ST_ID=R-HSA-69300
Signaling by VEGF	Reactome	R-HSA-194138	2	318	0.14646	0.19549	sp|P18206.4|VINC_HUMAN|sp|P60709.1|ACTB_HUMAN	http://www.reactome.org/cgi-bin/eventbrowser_st_id?ST_ID=R-HSA-194138
Cytokine Signaling in Immune system	Reactome	R-HSA-1280215	3	624	0.146515	0.19549	sp|Q05823.2|RN5A_HUMAN|sp|P18206.4|VINC_HUMAN|sp|P60709.1|ACTB_HUMAN	http://www.reactome.org/cgi-bin/eventbrowser_st_id?ST_ID=R-HSA-1280215
Gastric acid secretion	KEGG PATHWAY	hsa04971	1	74	0.146518	0.19549	sp|P60709.1|ACTB_HUMAN	http://www.genome.jp/kegg-bin/show_pathway?hsa04971/hsa:60%09red
Triglyceride Biosynthesis	Reactome	R-HSA-75109	1	74	0.146518	0.19549	sp|P53007.2|TXTP_HUMAN	http://www.reactome.org/cgi-bin/eventbrowser_st_id?ST_ID=R-HSA-75109
Regulation of DNA replication	Reactome	R-HSA-69304	1	76	0.15012	0.199753	sp|Q7L590.2|MCM10_HUMAN	http://www.reactome.org/cgi-bin/eventbrowser_st_id?ST_ID=R-HSA-69304
The role of GTSE1 in G2/M progression after G2 checkpoint	Reactome	R-HSA-8852276	1	77	0.151915	0.201595	sp|P04637.4|P53_HUMAN	http://www.reactome.org/cgi-bin/eventbrowser_st_id?ST_ID=R-HSA-8852276
Cardiac muscle contraction	KEGG PATHWAY	hsa04260	1	78	0.153706	0.202332	sp|P09493.2|TPM1_HUMAN	http://www.genome.jp/kegg-bin/show_pathway?hsa04260/hsa:7168%09red
Antigen processing and presentation	KEGG PATHWAY	hsa04612	1	78	0.153706	0.202332	sp|P27797.1|CALR_HUMAN	http://www.genome.jp/kegg-bin/show_pathway?hsa04612/hsa:811%09red
Biosynthesis of the N-glycan precursor (dolichol lipid-linked oligosaccharide, LLO) and transfer to a nascent protein	Reactome	R-HSA-446193	1	78	0.153706	0.202332	sp|O60547.1|GMDS_HUMAN	http://www.reactome.org/cgi-bin/eventbrowser_st_id?ST_ID=R-HSA-446193
p53 pathway	PANTHER	P00059	1	79	0.155494	0.203052	sp|P04637.4|P53_HUMAN	http://www.pantherdb.org/pathway/pathwayDiagram.jsp?catAccession=P00059
Complement and coagulation cascades	KEGG PATHWAY	hsa04610	1	79	0.155494	0.203052	sp|P01009.3|A1AT_HUMAN	http://www.genome.jp/kegg-bin/show_pathway?hsa04610/hsa:5265%09red
Glucose metabolism	Reactome	R-HSA-70326	1	79	0.155494	0.203052	sp|P53007.2|TXTP_HUMAN	http://www.reactome.org/cgi-bin/eventbrowser_st_id?ST_ID=R-HSA-70326
Fcgamma receptor (FCGR) dependent phagocytosis	Reactome	R-HSA-2029480	1	82	0.160835	0.209469	sp|P60709.1|ACTB_HUMAN	http://www.reactome.org/cgi-bin/eventbrowser_st_id?ST_ID=R-HSA-2029480
Organelle biogenesis and maintenance	Reactome	R-HSA-1852241	2	339	0.161867	0.209701	sp|O15078.2|CE290_HUMAN|sp|Q5TB80.2|CE162_HUMAN	http://www.reactome.org/cgi-bin/eventbrowser_st_id?ST_ID=R-HSA-1852241
Metabolism of amino acids and derivatives	Reactome	R-HSA-71291	2	339	0.161867	0.209701	sp|P39023.2|RL3_HUMAN|NP_000275.1	http://www.reactome.org/cgi-bin/eventbrowser_st_id?ST_ID=R-HSA-71291
ER-Phagosome pathway	Reactome	R-HSA-1236974	1	83	0.162608	0.210106	sp|P27797.1|CALR_HUMAN	http://www.reactome.org/cgi-bin/eventbrowser_st_id?ST_ID=R-HSA-1236974
Global Genome Nucleotide Excision Repair (GG-NER)	Reactome	R-HSA-5696399	1	84	0.164377	0.211835	sp|P60709.1|ACTB_HUMAN	http://www.reactome.org/cgi-bin/eventbrowser_st_id?ST_ID=R-HSA-5696399
DNA Replication Pre-Initiation	Reactome	R-HSA-69002	1	85	0.166142	0.212437	sp|Q7L590.2|MCM10_HUMAN	http://www.reactome.org/cgi-bin/eventbrowser_st_id?ST_ID=R-HSA-69002
M/G1 Transition	Reactome	R-HSA-68874	1	85	0.166142	0.212437	sp|Q7L590.2|MCM10_HUMAN	http://www.reactome.org/cgi-bin/eventbrowser_st_id?ST_ID=R-HSA-68874
Regulation of PLK1 Activity at G2/M Transition	Reactome	R-HSA-2565942	1	85	0.166142	0.212437	sp|O15078.2|CE290_HUMAN	http://www.reactome.org/cgi-bin/eventbrowser_st_id?ST_ID=R-HSA-2565942
Small cell lung cancer	KEGG PATHWAY	hsa05222	1	86	0.167904	0.213577	sp|P04637.4|P53_HUMAN	http://www.genome.jp/kegg-bin/show_pathway?hsa05222/hsa:7157%09red
Salmonella infection	KEGG PATHWAY	hsa05132	1	86	0.167904	0.213577	sp|P60709.1|ACTB_HUMAN	http://www.genome.jp/kegg-bin/show_pathway?hsa05132/hsa:60%09red
Infectious disease	Reactome	R-HSA-5663205	2	348	0.168559	0.213857	sp|P39023.2|RL3_HUMAN|sp|P27797.1|CALR_HUMAN	http://www.reactome.org/cgi-bin/eventbrowser_st_id?ST_ID=R-HSA-5663205
Meiotic recombination	Reactome	R-HSA-912446	1	87	0.169662	0.214701	sp|Q92878.1|RAD50_HUMAN	http://www.reactome.org/cgi-bin/eventbrowser_st_id?ST_ID=R-HSA-912446
MAPK6/MAPK4 signaling	Reactome	R-HSA-5687128	1	88	0.171417	0.216364	sp|Q9HCE1.2|MOV10_HUMAN	http://www.reactome.org/cgi-bin/eventbrowser_st_id?ST_ID=R-HSA-5687128
Prostate cancer	KEGG PATHWAY	hsa05215	1	89	0.173167	0.217456	sp|P04637.4|P53_HUMAN	http://www.genome.jp/kegg-bin/show_pathway?hsa05215/hsa:7157%09red
Ribosome biogenesis in eukaryotes	KEGG PATHWAY	hsa03008	1	89	0.173167	0.217456	sp|Q9BRS2.2|RIOK1_HUMAN	http://www.genome.jp/kegg-bin/show_pathway?hsa03008/hsa:83732%09red
Viral mRNA Translation	Reactome	R-HSA-192823	1	90	0.174914	0.218532	sp|P39023.2|RL3_HUMAN	http://www.reactome.org/cgi-bin/eventbrowser_st_id?ST_ID=R-HSA-192823
Peptide chain elongation	Reactome	R-HSA-156902	1	90	0.174914	0.218532	sp|P39023.2|RL3_HUMAN	http://www.reactome.org/cgi-bin/eventbrowser_st_id?ST_ID=R-HSA-156902
Recruitment of mitotic centrosome proteins and complexes	Reactome	R-HSA-380270	1	91	0.176658	0.219592	sp|O15078.2|CE290_HUMAN	http://www.reactome.org/cgi-bin/eventbrowser_st_id?ST_ID=R-HSA-380270
Centrosome maturation	Reactome	R-HSA-380287	1	91	0.176658	0.219592	sp|O15078.2|CE290_HUMAN	http://www.reactome.org/cgi-bin/eventbrowser_st_id?ST_ID=R-HSA-380287
Selenocysteine synthesis	Reactome	R-HSA-2408557	1	93	0.180134	0.222785	sp|P39023.2|RL3_HUMAN	http://www.reactome.org/cgi-bin/eventbrowser_st_id?ST_ID=R-HSA-2408557
EPH-Ephrin signaling	Reactome	R-HSA-2682334	1	93	0.180134	0.222785	sp|P60709.1|ACTB_HUMAN	http://www.reactome.org/cgi-bin/eventbrowser_st_id?ST_ID=R-HSA-2682334
Longevity regulating pathway	KEGG PATHWAY	hsa04211	1	94	0.181866	0.223241	sp|P04637.4|P53_HUMAN	http://www.genome.jp/kegg-bin/show_pathway?hsa04211/hsa:7157%09red
Eukaryotic Translation Elongation	Reactome	R-HSA-156842	1	94	0.181866	0.223241	sp|P39023.2|RL3_HUMAN	http://www.reactome.org/cgi-bin/eventbrowser_st_id?ST_ID=R-HSA-156842
Eukaryotic Translation Termination	Reactome	R-HSA-72764	1	94	0.181866	0.223241	sp|P39023.2|RL3_HUMAN	http://www.reactome.org/cgi-bin/eventbrowser_st_id?ST_ID=R-HSA-72764
Class I MHC mediated antigen processing & presentation	Reactome	R-HSA-983169	2	369	0.184351	0.225727	sp|Q96AX9.3|MIB2_HUMAN|sp|P27797.1|CALR_HUMAN	http://www.reactome.org/cgi-bin/eventbrowser_st_id?ST_ID=R-HSA-983169
Nonsense Mediated Decay (NMD) independent of the Exon Junction Complex (EJC)	Reactome	R-HSA-975956	1	96	0.185321	0.226201	sp|P39023.2|RL3_HUMAN	http://www.reactome.org/cgi-bin/eventbrowser_st_id?ST_ID=R-HSA-975956
Endocrine resistance	KEGG PATHWAY	hsa01522	1	97	0.187042	0.226201	sp|P04637.4|P53_HUMAN	http://www.genome.jp/kegg-bin/show_pathway?hsa01522/hsa:7157%09red
Amyloid fiber formation	Reactome	R-HSA-977225	1	97	0.187042	0.226201	sp|P02647.1|APOA1_HUMAN	http://www.reactome.org/cgi-bin/eventbrowser_st_id?ST_ID=R-HSA-977225
COPI-dependent Golgi-to-ER retrograde traffic	Reactome	R-HSA-6811434	1	97	0.187042	0.226201	sp|Q02224.2|CENPE_HUMAN	http://www.reactome.org/cgi-bin/eventbrowser_st_id?ST_ID=R-HSA-6811434
Respiratory electron transport	Reactome	R-HSA-611105	1	97	0.187042	0.226201	sp|O95299.1|NDUAA_HUMAN	http://www.reactome.org/cgi-bin/eventbrowser_st_id?ST_ID=R-HSA-611105
Processing of DNA double-strand break ends	Reactome	R-HSA-5693607	1	98	0.18876	0.227718	sp|Q92878.1|RAD50_HUMAN	http://www.reactome.org/cgi-bin/eventbrowser_st_id?ST_ID=R-HSA-5693607
Antigen processing-Cross presentation	Reactome	R-HSA-1236975	1	99	0.190475	0.229224	sp|P27797.1|CALR_HUMAN	http://www.reactome.org/cgi-bin/eventbrowser_st_id?ST_ID=R-HSA-1236975
AGE-RAGE signaling pathway in diabetic complications	KEGG PATHWAY	hsa04933	1	101	0.193893	0.232538	sp|P02452.5|CO1A1_HUMAN	http://www.genome.jp/kegg-bin/show_pathway?hsa04933/hsa:1277%09red
Glucagon signaling pathway	KEGG PATHWAY	hsa04922	1	102	0.195597	0.232538	NP_000275.1	http://www.genome.jp/kegg-bin/show_pathway?hsa04922/hsa:5160%09red
Formation of a pool of free 40S subunits	Reactome	R-HSA-72689	1	102	0.195597	0.232538	sp|P39023.2|RL3_HUMAN	http://www.reactome.org/cgi-bin/eventbrowser_st_id?ST_ID=R-HSA-72689
UCH proteinases	Reactome	R-HSA-5689603	1	102	0.195597	0.232538	sp|P60709.1|ACTB_HUMAN	http://www.reactome.org/cgi-bin/eventbrowser_st_id?ST_ID=R-HSA-5689603
Cell surface interactions at the vascular wall	Reactome	R-HSA-202733	1	102	0.195597	0.232538	sp|P02452.5|CO1A1_HUMAN	http://www.reactome.org/cgi-bin/eventbrowser_st_id?ST_ID=R-HSA-202733
HIF-1 signaling pathway	KEGG PATHWAY	hsa04066	1	103	0.197297	0.233993	NP_000275.1	http://www.genome.jp/kegg-bin/show_pathway?hsa04066/hsa:5160%09red
Chagas disease (American trypanosomiasis)	KEGG PATHWAY	hsa05142	1	104	0.198994	0.235436	sp|P27797.1|CALR_HUMAN	http://www.genome.jp/kegg-bin/show_pathway?hsa05142/hsa:811%09red
PI-3K cascade:FGFR4	Reactome	R-HSA-5654720	1	106	0.202377	0.236026	sp|Q9HCE1.2|MOV10_HUMAN	http://www.reactome.org/cgi-bin/eventbrowser_st_id?ST_ID=R-HSA-5654720
PI-3K cascade:FGFR3	Reactome	R-HSA-5654710	1	106	0.202377	0.236026	sp|Q9HCE1.2|MOV10_HUMAN	http://www.reactome.org/cgi-bin/eventbrowser_st_id?ST_ID=R-HSA-5654710
PI-3K cascade:FGFR1	Reactome	R-HSA-5654689	1	106	0.202377	0.236026	sp|Q9HCE1.2|MOV10_HUMAN	http://www.reactome.org/cgi-bin/eventbrowser_st_id?ST_ID=R-HSA-5654689
PIP3 activates AKT signaling	Reactome	R-HSA-1257604	1	106	0.202377	0.236026	sp|Q9HCE1.2|MOV10_HUMAN	http://www.reactome.org/cgi-bin/eventbrowser_st_id?ST_ID=R-HSA-1257604
PI-3K cascade:FGFR2	Reactome	R-HSA-5654695	1	106	0.202377	0.236026	sp|Q9HCE1.2|MOV10_HUMAN	http://www.reactome.org/cgi-bin/eventbrowser_st_id?ST_ID=R-HSA-5654695
PI3K events in ERBB4 signaling	Reactome	R-HSA-1250342	1	106	0.202377	0.236026	sp|Q9HCE1.2|MOV10_HUMAN	http://www.reactome.org/cgi-bin/eventbrowser_st_id?ST_ID=R-HSA-1250342
Apoptosis signaling pathway	PANTHER	P00006	1	108	0.205746	0.238821	sp|P04637.4|P53_HUMAN	http://www.pantherdb.org/pathway/pathwayDiagram.jsp?catAccession=P00006
GAB1 signalosome	Reactome	R-HSA-180292	1	109	0.207425	0.239636	sp|Q9HCE1.2|MOV10_HUMAN	http://www.reactome.org/cgi-bin/eventbrowser_st_id?ST_ID=R-HSA-180292
PI3K/AKT activation	Reactome	R-HSA-198203	1	109	0.207425	0.239636	sp|Q9HCE1.2|MOV10_HUMAN	http://www.reactome.org/cgi-bin/eventbrowser_st_id?ST_ID=R-HSA-198203
Signaling by Interleukins	Reactome	R-HSA-449147	2	400	0.208028	0.23977	sp|P18206.4|VINC_HUMAN|sp|P60709.1|ACTB_HUMAN	http://www.reactome.org/cgi-bin/eventbrowser_st_id?ST_ID=R-HSA-449147
PPARA activates gene expression	Reactome	R-HSA-1989781	1	110	0.2091	0.240441	sp|P02647.1|APOA1_HUMAN	http://www.reactome.org/cgi-bin/eventbrowser_st_id?ST_ID=R-HSA-1989781
Nucleotide Excision Repair	Reactome	R-HSA-5696398	1	111	0.210772	0.241797	sp|P60709.1|ACTB_HUMAN	http://www.reactome.org/cgi-bin/eventbrowser_st_id?ST_ID=R-HSA-5696398
Alzheimer disease-presenilin pathway	PANTHER	P00004	1	112	0.212441	0.242578	sp|P60709.1|ACTB_HUMAN	http://www.pantherdb.org/pathway/pathwayDiagram.jsp?catAccession=P00004
Regulation of lipid metabolism by Peroxisome proliferator-activated receptor alpha (PPARalpha)	Reactome	R-HSA-400206	1	112	0.212441	0.242578	sp|P02647.1|APOA1_HUMAN	http://www.reactome.org/cgi-bin/eventbrowser_st_id?ST_ID=R-HSA-400206
Carbon metabolism	KEGG PATHWAY	hsa01200	1	113	0.214106	0.243912	NP_000275.1	http://www.genome.jp/kegg-bin/show_pathway?hsa01200/hsa:5160%09red
Nonsense Mediated Decay (NMD) enhanced by the Exon Junction Complex (EJC)	Reactome	R-HSA-975957	1	114	0.215767	0.244106	sp|P39023.2|RL3_HUMAN	http://www.reactome.org/cgi-bin/eventbrowser_st_id?ST_ID=R-HSA-975957
Nonsense-Mediated Decay (NMD)	Reactome	R-HSA-927802	1	114	0.215767	0.244106	sp|P39023.2|RL3_HUMAN	http://www.reactome.org/cgi-bin/eventbrowser_st_id?ST_ID=R-HSA-927802
Role of LAT2/NTAL/LAB on calcium mobilization	Reactome	R-HSA-2730905	1	114	0.215767	0.244106	sp|Q9HCE1.2|MOV10_HUMAN	http://www.reactome.org/cgi-bin/eventbrowser_st_id?ST_ID=R-HSA-2730905
G1/S Transition	Reactome	R-HSA-69206	1	115	0.217426	0.244853	sp|Q7L590.2|MCM10_HUMAN	http://www.reactome.org/cgi-bin/eventbrowser_st_id?ST_ID=R-HSA-69206
L1CAM interactions	Reactome	R-HSA-373760	1	115	0.217426	0.244853	sp|P60709.1|ACTB_HUMAN	http://www.reactome.org/cgi-bin/eventbrowser_st_id?ST_ID=R-HSA-373760
Selenoamino acid metabolism	Reactome	R-HSA-2408522	1	117	0.220731	0.248007	sp|P39023.2|RL3_HUMAN	http://www.reactome.org/cgi-bin/eventbrowser_st_id?ST_ID=R-HSA-2408522
Innate Immune System	Reactome	R-HSA-168249	3	769	0.222713	0.249663	sp|Q9HCE1.2|MOV10_HUMAN|sp|P18206.4|VINC_HUMAN|sp|P60709.1|ACTB_HUMAN	http://www.reactome.org/cgi-bin/eventbrowser_st_id?ST_ID=R-HSA-168249
MHC class II antigen presentation	Reactome	R-HSA-2132295	1	119	0.224024	0.250116	sp|Q02224.2|CENPE_HUMAN	http://www.reactome.org/cgi-bin/eventbrowser_st_id?ST_ID=R-HSA-2132295
Gastrin-CREB signalling pathway via PKC and MAPK	Reactome	R-HSA-881907	2	421	0.224249	0.250116	sp|P18206.4|VINC_HUMAN|sp|P60709.1|ACTB_HUMAN	http://www.reactome.org/cgi-bin/eventbrowser_st_id?ST_ID=R-HSA-881907
Neurotrophin signaling pathway	KEGG PATHWAY	hsa04722	1	120	0.225664	0.250116	sp|P04637.4|P53_HUMAN	http://www.genome.jp/kegg-bin/show_pathway?hsa04722/hsa:7157%09red
Respiratory electron transport, ATP synthesis by chemiosmotic coupling, and heat production by uncoupling proteins.	Reactome	R-HSA-163200	1	120	0.225664	0.250116	sp|O95299.1|NDUAA_HUMAN	http://www.reactome.org/cgi-bin/eventbrowser_st_id?ST_ID=R-HSA-163200
Immunoregulatory interactions between a Lymphoid and a non-Lymphoid cell	Reactome	R-HSA-198933	1	120	0.225664	0.250116	sp|P02452.5|CO1A1_HUMAN	http://www.reactome.org/cgi-bin/eventbrowser_st_id?ST_ID=R-HSA-198933
Sphingolipid signaling pathway	KEGG PATHWAY	hsa04071	1	121	0.227302	0.251363	sp|P04637.4|P53_HUMAN	http://www.genome.jp/kegg-bin/show_pathway?hsa04071/hsa:7157%09red
Golgi-to-ER retrograde transport	Reactome	R-HSA-8856688	1	126	0.235438	0.259193	sp|Q02224.2|CENPE_HUMAN	http://www.reactome.org/cgi-bin/eventbrowser_st_id?ST_ID=R-HSA-8856688
Influenza Viral RNA Transcription and Replication	Reactome	R-HSA-168273	1	131	0.243489	0.267457	sp|P39023.2|RL3_HUMAN	http://www.reactome.org/cgi-bin/eventbrowser_st_id?ST_ID=R-HSA-168273
HDR through Homologous Recombination (HR) or Single Strand Annealing (SSA)	Reactome	R-HSA-5693567	1	132	0.245089	0.268614	sp|Q92878.1|RAD50_HUMAN	http://www.reactome.org/cgi-bin/eventbrowser_st_id?ST_ID=R-HSA-5693567
Oxidative phosphorylation	KEGG PATHWAY	hsa00190	1	133	0.246686	0.269162	sp|O95299.1|NDUAA_HUMAN	http://www.genome.jp/kegg-bin/show_pathway?hsa00190/hsa:4705%09red
Clathrin-mediated endocytosis	Reactome	R-HSA-8856828	1	133	0.246686	0.269162	sp|P60709.1|ACTB_HUMAN	http://www.reactome.org/cgi-bin/eventbrowser_st_id?ST_ID=R-HSA-8856828
Measles	KEGG PATHWAY	hsa05162	1	136	0.251457	0.273759	sp|P04637.4|P53_HUMAN	http://www.genome.jp/kegg-bin/show_pathway?hsa05162/hsa:7157%09red
Ribosome	KEGG PATHWAY	hsa03010	1	138	0.254621	0.27598	sp|P39023.2|RL3_HUMAN	http://www.genome.jp/kegg-bin/show_pathway?hsa03010/hsa:6122%09red
Homology Directed Repair	Reactome	R-HSA-5693538	1	138	0.254621	0.27598	sp|Q92878.1|RAD50_HUMAN	http://www.reactome.org/cgi-bin/eventbrowser_st_id?ST_ID=R-HSA-5693538
Parkinson's disease	KEGG PATHWAY	hsa05012	1	142	0.260909	0.281552	sp|O95299.1|NDUAA_HUMAN	http://www.genome.jp/kegg-bin/show_pathway?hsa05012/hsa:4705%09red
HATs acetylate histones	Reactome	R-HSA-3214847	1	142	0.260909	0.281552	sp|P60709.1|ACTB_HUMAN	http://www.reactome.org/cgi-bin/eventbrowser_st_id?ST_ID=R-HSA-3214847
Developmental Biology	Reactome	R-HSA-1266738	3	841	0.263138	0.282715	sp|P18206.4|VINC_HUMAN|sp|Q16992.1|LWA_ANTEL|sp|P60709.1|ACTB_HUMAN	http://www.reactome.org/cgi-bin/eventbrowser_st_id?ST_ID=R-HSA-1266738
Beta-catenin independent WNT signaling	Reactome	R-HSA-3858494	1	145	0.26559	0.284727	sp|Q9HCE1.2|MOV10_HUMAN	http://www.reactome.org/cgi-bin/eventbrowser_st_id?ST_ID=R-HSA-3858494
Hepatitis B	KEGG PATHWAY	hsa05161	1	146	0.267144	0.285769	sp|P04637.4|P53_HUMAN	http://www.genome.jp/kegg-bin/show_pathway?hsa05161/hsa:7157%09red
Adrenergic signaling in cardiomyocytes	KEGG PATHWAY	hsa04261	1	149	0.271787	0.289473	sp|P09493.2|TPM1_HUMAN	http://www.genome.jp/kegg-bin/show_pathway?hsa04261/hsa:7168%09red
ER to Golgi Anterograde Transport	Reactome	R-HSA-199977	1	149	0.271787	0.289473	sp|P01009.3|A1AT_HUMAN	http://www.reactome.org/cgi-bin/eventbrowser_st_id?ST_ID=R-HSA-199977
Non-alcoholic fatty liver disease (NAFLD)	KEGG PATHWAY	hsa04932	1	151	0.274865	0.292119	sp|O95299.1|NDUAA_HUMAN	http://www.genome.jp/kegg-bin/show_pathway?hsa04932/hsa:4705%09red
Cadherin signaling pathway	PANTHER	P00012	1	153	0.277931	0.294739	sp|P60709.1|ACTB_HUMAN	http://www.pantherdb.org/pathway/pathwayDiagram.jsp?catAccession=P00012
mTOR signaling pathway	KEGG PATHWAY	hsa04150	1	154	0.27946	0.295085	sp|P30622.2|CLIP1_HUMAN	http://www.genome.jp/kegg-bin/show_pathway?hsa04150/hsa:6249%09red
Hippo signaling pathway	KEGG PATHWAY	hsa04390	1	154	0.27946	0.295085	sp|P60709.1|ACTB_HUMAN	http://www.genome.jp/kegg-bin/show_pathway?hsa04390/hsa:60%09red
Oxytocin signaling pathway	KEGG PATHWAY	hsa04921	1	158	0.28554	0.300215	sp|P60709.1|ACTB_HUMAN	http://www.genome.jp/kegg-bin/show_pathway?hsa04921/hsa:60%09red
Jak-STAT signaling pathway	KEGG PATHWAY	hsa04630	1	158	0.28554	0.300215	sp|P14136.1|GFAP_HUMAN	http://www.genome.jp/kegg-bin/show_pathway?hsa04630/hsa:2670%09red
Protein processing in endoplasmic reticulum	KEGG PATHWAY	hsa04141	1	166	0.29755	0.312074	sp|P27797.1|CALR_HUMAN	http://www.genome.jp/kegg-bin/show_pathway?hsa04141/hsa:811%09red
mRNA Splicing - Major Pathway	Reactome	R-HSA-72163	1	177	0.313739	0.327061	sp|Q9UQ35.2|SRRM2_HUMAN	http://www.reactome.org/cgi-bin/eventbrowser_st_id?ST_ID=R-HSA-72163
Downstream signaling events of B Cell Receptor (BCR)	Reactome	R-HSA-1168372	1	177	0.313739	0.327061	sp|Q9HCE1.2|MOV10_HUMAN	http://www.reactome.org/cgi-bin/eventbrowser_st_id?ST_ID=R-HSA-1168372
Transcriptional misregulation in cancer	KEGG PATHWAY	hsa05202	1	180	0.31809	0.330195	sp|P04637.4|P53_HUMAN	http://www.genome.jp/kegg-bin/show_pathway?hsa05202/hsa:7157%09red
Transport to the Golgi and subsequent modification	Reactome	R-HSA-948021	1	180	0.31809	0.330195	sp|P01009.3|A1AT_HUMAN	http://www.reactome.org/cgi-bin/eventbrowser_st_id?ST_ID=R-HSA-948021
mRNA Splicing	Reactome	R-HSA-72172	1	185	0.325281	0.336947	sp|Q9UQ35.2|SRRM2_HUMAN	http://www.reactome.org/cgi-bin/eventbrowser_st_id?ST_ID=R-HSA-72172
Interferon Signaling	Reactome	R-HSA-913531	1	191	0.333811	0.345055	sp|Q05823.2|RN5A_HUMAN	http://www.reactome.org/cgi-bin/eventbrowser_st_id?ST_ID=R-HSA-913531
Viral carcinogenesis	KEGG PATHWAY	hsa05203	1	205	0.353302	0.364435	sp|P04637.4|P53_HUMAN	http://www.genome.jp/kegg-bin/show_pathway?hsa05203/hsa:7157%09red
Signaling by the B Cell Receptor (BCR)	Reactome	R-HSA-983705	1	207	0.35604	0.36649	sp|Q9HCE1.2|MOV10_HUMAN	http://www.reactome.org/cgi-bin/eventbrowser_st_id?ST_ID=R-HSA-983705
Rap1 signaling pathway	KEGG PATHWAY	hsa04015	1	211	0.361482	0.371313	sp|P60709.1|ACTB_HUMAN	http://www.genome.jp/kegg-bin/show_pathway?hsa04015/hsa:60%09red
Ub-specific processing proteases	Reactome	R-HSA-5689880	1	220	0.37356	0.382919	sp|P04637.4|P53_HUMAN	http://www.reactome.org/cgi-bin/eventbrowser_st_id?ST_ID=R-HSA-5689880
Processing of Capped Intron-Containing Pre-mRNA	Reactome	R-HSA-72203	1	231	0.388017	0.396909	sp|Q9UQ35.2|SRRM2_HUMAN	http://www.reactome.org/cgi-bin/eventbrowser_st_id?ST_ID=R-HSA-72203
Transmembrane transport of small molecules	Reactome	R-HSA-382551	2	657	0.405734	0.414169	sp|Q05823.2|RN5A_HUMAN|sp|P02647.1|APOA1_HUMAN	http://www.reactome.org/cgi-bin/eventbrowser_st_id?ST_ID=R-HSA-382551
MAPK signaling pathway	KEGG PATHWAY	hsa04010	1	255	0.418423	0.426236	sp|P04637.4|P53_HUMAN	http://www.genome.jp/kegg-bin/show_pathway?hsa04010/hsa:7157%09red
Chromatin organization	Reactome	R-HSA-4839726	1	265	0.430648	0.436876	sp|P60709.1|ACTB_HUMAN	http://www.reactome.org/cgi-bin/eventbrowser_st_id?ST_ID=R-HSA-4839726
Chromatin modifying enzymes	Reactome	R-HSA-3247509	1	265	0.430648	0.436876	sp|P60709.1|ACTB_HUMAN	http://www.reactome.org/cgi-bin/eventbrowser_st_id?ST_ID=R-HSA-3247509
Metabolism of carbohydrates	Reactome	R-HSA-71387	1	281	0.449681	0.455244	sp|P53007.2|TXTP_HUMAN	http://www.reactome.org/cgi-bin/eventbrowser_st_id?ST_ID=R-HSA-71387
Diseases of signal transduction	Reactome	R-HSA-5663202	1	282	0.450849	0.455488	sp|Q96AX9.3|MIB2_HUMAN	http://www.reactome.org/cgi-bin/eventbrowser_st_id?ST_ID=R-HSA-5663202
Antigen processing: Ubiquitination & Proteasome degradation	Reactome	R-HSA-983168	1	307	0.479277	0.483214	sp|Q96AX9.3|MIB2_HUMAN	http://www.reactome.org/cgi-bin/eventbrowser_st_id?ST_ID=R-HSA-983168
Metabolic pathways	KEGG PATHWAY	hsa01100	3	1243	0.490932	0.49395	sp|O60547.1|GMDS_HUMAN|sp|O95299.1|NDUAA_HUMAN|NP_000275.1	http://www.genome.jp/kegg-bin/show_pathway?hsa01100/hsa:5160%09red/hsa:4705%09red/hsa:2762%09red
Signaling by Wnt	Reactome	R-HSA-195721	1	329	0.503088	0.505145	sp|Q9HCE1.2|MOV10_HUMAN	http://www.reactome.org/cgi-bin/eventbrowser_st_id?ST_ID=R-HSA-195721
Pathways in cancer	KEGG PATHWAY	hsa05200	1	397	0.570088	0.571252	sp|P04637.4|P53_HUMAN	http://www.genome.jp/kegg-bin/show_pathway?hsa05200/hsa:7157%09red
Signaling by GPCR	Reactome	R-HSA-372790	2	1248	0.744586	0.744586	sp|P18206.4|VINC_HUMAN|sp|P60709.1|ACTB_HUMAN	http://www.reactome.org/cgi-bin/eventbrowser_st_id?ST_ID=R-HSA-372790
